# Supplementary material for: Multi-resource dynamic coordinated planning of flexible distribution network
Source: Nat Commun. 2024 May 29;15:4576. doi: 10.1038/s41467-024-48862-5 (PMC11530552; doi:10.1038/s41467-024-48862-5)
Supplement: Supplementary file 4 — Source Data [file 41467_2024_48862_MOESM4_ESM.zip]

Archive with 97 entries (83 files):
- Fig. 3/
- Fig. 3/output_record
- Fig. 3/yalph_epxt_mcs_k5.npy
- Fig. 3/ybeta_epxt_mcs_k5.npy
- Fig. 3/ydelt_epxt_mcs_k5.npy
- Fig. 4/
- Fig. 4/Dc_Cost_intg_simply_ini_CaseV.txt
- Fig. 4/Dc_Cost_intg_simply_pal_CaseIV.txt
- Fig. 4/Dc_Cost_intg_simply_sop_CaseI.txt
- Fig. 4/Dc_Cost_intg_simply_sop_CaseII.txt
- Fig. 4/Dc_Cost_intg_simply_sto_CaseIII.txt
- Fig. 5/
- Fig. 5/yline_lra_k0.npy
- Fig. 5/yline_mcs_k0.npy
- Fig. 5/yvolt_lra_k0.npy
- Fig. 5/yvolt_mcs_k0.npy
- Fig. 6/
- Fig. 6/violate_line_max_mcs_k0.npy
- Fig. 6/violate_line_max_mcs_k1.npy
- Fig. 6/violate_line_max_mcs_k2.npy
- Fig. 6/violate_line_max_mcs_k3.npy
- Fig. 6/violate_line_max_mcs_k4.npy
- Fig. 6/violate_line_max_mcs_k5.npy
- Fig. 6/violate_volt_max_mcs_k0.npy
- Fig. 6/violate_volt_max_mcs_k1.npy
- Fig. 6/violate_volt_max_mcs_k2.npy
- Fig. 6/violate_volt_max_mcs_k3.npy
- Fig. 6/violate_volt_max_mcs_k4.npy
- Fig. 6/violate_volt_max_mcs_k5.npy
- Fig. 6/violate_volt_min_mcs_k0.npy
- Fig. 6/violate_volt_min_mcs_k1.npy
- Fig. 6/violate_volt_min_mcs_k2.npy
- Fig. 6/violate_volt_min_mcs_k3.npy
- Fig. 6/violate_volt_min_mcs_k4.npy
- Fig. 6/violate_volt_min_mcs_k5.npy
- Fig. 7/
- Fig. 7/Subfigure (a)/
- Fig. 7/Subfigure (a)/output_record
- Fig. 7/Subfigure (a)/yalph_epxt_mcs_k10.npy
- Fig. 7/Subfigure (a)/ybeta_epxt_mcs_k10.npy
- Fig. 7/Subfigure (a)/ydelt_epxt_mcs_k10.npy
- Fig. 7/Subfigure (b)/
- Fig. 7/Subfigure (b)/output_record
- Fig. 7/Subfigure (b)/yalph_epxt_mcs_k5.npy
- Fig. 7/Subfigure (b)/ybeta_epxt_mcs_k5.npy
- Fig. 7/Subfigure (b)/ydelt_epxt_mcs_k5.npy
- Fig. 7/Subfigure (c)/
- Fig. 7/Subfigure (c)/output_record
- Fig. 7/Subfigure (c)/yalph_epxt_mcs_k2.npy
- Fig. 7/Subfigure (c)/ybeta_epxt_mcs_k2.npy
- Fig. 7/Subfigure (c)/ydelt_epxt_mcs_k2.npy
- Fig. 7/Subfigure (d)/
- Fig. 7/Subfigure (d)/output_record
- Fig. 7/Subfigure (d)/yalph_epxt_mcs_k4.npy
- Fig. 7/Subfigure (d)/ybeta_epxt_mcs_k4.npy
- Fig. 7/Subfigure (d)/ydelt_epxt_mcs_k4.npy
- Fig. 8/
- Fig. 8/Dc_Cost_intg_simply_sop_gamma=10%.txt
- Fig. 8/Dc_Cost_intg_simply_sop_gamma=15%.txt
- Fig. 8/Dc_Cost_intg_simply_sop_gamma=3%.txt
- Fig. 8/Dc_Cost_intg_simply_sop_gamma=5%.txt
- Input/
- Input/xappl.npy
- Input/xsamp.npy
- Input/xtest.npy
- Source Data.txt
- Supp Fig. 2/
- Supp Fig. 2/histdata_evel.npy
- Supp Fig. 2/histdata_load.npy
- Supp Fig. 2/histdata_sola.npy
- Supp Fig. 2/xsamp.npy
- Table 1/
- Table 1/output_record
- Table 1/yalph_epxt_mcs_k5.npy
- Table 1/ybeta_epxt_mcs_k5.npy
- Table 1/ydelt_epxt_mcs_k5.npy
- Table 1/ypdgn_epxt_mcs_k5.npy
- Table 1/ypevl_epxt_mcs_k5.npy
- Table 1/ystrg_epxt_mcs_k5.npy
- Table 2/
- Table 2/Cinvt_appl_sop.txt
- Table 2/Coper_appl_sop.txt
- Table 2/Dc_Cost_appl_detail_sop.txt
- Table 2/Dc_Cost_appl_simply_sop.txt
- Table 2/Dc_Cost_intg_detail_sop.txt
- Table 2/Dc_Cost_intg_simply_sop.txt
- Table 2/Df_Cost_appl_detail_sop.txt
- Table 2/Df_Cost_appl_simply_sop.txt
- Table 2/Df_Cost_intg_detail_sop.txt
- Table 2/Df_Cost_intg_simply_sop.txt
- Table 2/output_record
- Table 2/ycost_expt_mcs_k0.txt
- Table 2/ycost_expt_mcs_k1.txt
- Table 2/ycost_expt_mcs_k2.txt
- Table 2/ycost_expt_mcs_k3.txt
- Table 2/ycost_expt_mcs_k4.txt
- Table 2/ycost_expt_mcs_k5.txt
