# Supplementary material for: Multi-resource dynamic coordinated planning of flexible distribution network
Source: Nat Commun. 2024 May 29;15:4576. doi: 10.1038/s41467-024-48862-5 (PMC11530552; doi:10.1038/s41467-024-48862-5)
Supplement: Supplementary file 4 — Source Data [file 41467_2024_48862_MOESM4_ESM.zip › Fig. 3/output_record]

D:\Anaconda\envs\multiplan\python.exe D:/PyCharm/ProbabilityPlan/ChancePlanCord/ChancePlanCord-10-order.py
path_bat: D:\PyCharm\ProbabilityPlan\Cplexdata\83NodeChkModCord\data83infrochkmodcord_trdG_kmax30_mcs_yp

                  Ptr_evel      Pevel  Sevcs  Ptr_dgen      Pdgen  Sdgen
CasePent_Stage_0      0.05   1.647405   12.0      0.15   4.942214  31.35
CasePent_Stage_1      0.15   5.950541   12.0      0.30  11.901082  31.35
CasePent_Stage_2      0.20   8.859945   12.0      0.50  22.149862  31.35
CasePent_Stage_3      0.24  11.474109   12.0      0.65  31.075711  31.35

the state of IndpDirectLRA:  True
Part 1: read case data...
             Node  Line  Ties  Slck
CaseNetwork    94    83     6    11

            2_port  3_port  4_port  total
CaseScheme      64     200     406    670

          Load  Evel  Wind  Sola  total
CaseRand    66     6     0    11     83

                  Ptr_evel      Pevel  Sevcs  Ptr_dgen      Pdgen  Sdgen
CasePent_Stage_0      0.05   1.647405   12.0      0.15   4.942214  31.35
CasePent_Stage_1      0.15   5.950541   12.0      0.30  11.901082  31.35
CasePent_Stage_2      0.20   8.859945   12.0      0.50  22.149862  31.35
CasePent_Stage_3      0.24  11.474109   12.0      0.65  31.075711  31.35

distribution of Load: mean=0.63, sigma=0.10, medin=0.75
distribution of Evel: mean=0.20, sigma=0.22, medin=0.53
distribution of Wind: mean=8.08, sigma=4.52, medin=14.38
distribution of Sola: mean=0.32, sigma=0.26, medin=0.73
Part 2: solve chance-constrained model with evolution...
            BaselitSg CirclesSg PenaltySg     VoltopmSg
selectInfro      yres     order   penalty  simultaneous

kiter:  0
Planning model: Define parameters
Time= 0.0
Planning model: Define varaibles
Time= 0.022968053817749023
Planning model: Define objectices
Time= 0.007977724075317383
Planning model: Construct constraint matrices
Time= 0.1266319751739502
Planning model: Write constraints
Planning model: Write constraints-variable
Planning model: Write constraints-linear
Planning model: Write constraints-cone
Time= 171.75273370742798
Planning model: Solve problem
Set parameter Username
Academic license - for non-commercial use only - expires 2024-03-01
Solver=  gurobi
Status=  optimal
Time= 1218.1152637004852
Planning model: Extract results
Imaxlit_sec: 4.560000
Df_Ungap:
         Unodemax  Unodemin  Ildrtmax  Gapxymax      Gaplsmax      Gappsmax
stage1  1.000000  0.964646  0.689132  0.000362  2.983060e-21  9.822770e-25
stage2  1.000000  0.960660  0.744250  0.000362  2.983060e-21  9.822770e-25
stage3  1.000000  0.957038  0.859785  0.000362  2.983060e-21  9.822770e-25
stage4  1.033811  0.953146  0.939039  0.000362  2.983060e-21  9.822770e-25

Df_Schme_select:
 Empty DataFrame
Columns: []
Index: [stage1, stage2, stage3, stage4]

Df_Ssopt_select:
           7   12   13   20   29   39   53   60   64   72   76   83  sum
stage1  0.0  0.0  0.0  0.0  0.0  0.0  0.0  0.0  0.0  0.0  0.0  0.0  0.0
stage2  0.0  0.0  0.0  0.0  0.0  0.0  0.0  0.0  0.0  0.0  0.0  0.0  0.0
stage3  0.0  0.0  0.0  0.0  0.0  0.0  0.0  0.0  0.0  0.0  0.0  0.0  0.0
stage4  0.0  0.0  0.0  0.0  0.0  0.0  0.0  0.0  0.0  0.0  0.0  0.0  0.0

Df_Pevel:
          28    49    68    72   82    83    sum   ptr
stage1  0.0  1.65  0.00  0.00  0.0  0.00   1.65  0.05
stage2  2.0  2.00  1.95  0.00  0.0  0.00   5.95  0.15
stage3  2.0  2.00  2.00  0.86  2.0  0.00   8.86  0.20
stage4  2.0  2.00  2.00  2.00  2.0  1.47  11.47  0.24

Df_Sevcs:
          28    49    68    72   82    83    sum
stage1  0.0  1.65  0.00  0.00  0.0  0.00   1.65
stage2  2.0  2.00  1.96  0.00  0.0  0.00   5.96
stage3  2.0  2.00  2.00  0.86  2.0  0.00   8.86
stage4  2.0  2.00  2.00  2.00  2.0  1.48  11.48

Df_Pdgen:
           10    11    24    29    39    40    55    60    63    64    76    sum   ptr
stage1  2.72  0.00  0.42  0.00  0.74  0.03  0.74  0.00  0.00  0.29  0.00   4.94  0.15
stage2  2.85  0.00  1.54  1.82  1.72  0.03  2.41  0.14  0.67  0.52  0.21  11.90  0.30
stage3  2.85  2.85  2.64  2.85  2.66  0.04  2.85  1.44  0.69  0.55  2.73  22.15  0.50
stage4  2.85  2.85  2.85  2.85  2.85  2.85  2.85  2.85  2.85  2.58  2.85  31.08  0.65

Df_Sdgen:
           10   11    24    29    39    40    55    60    63    64    76    sum
stage1  2.87  0.0  0.45  0.00  0.79  0.04  0.79  0.00  0.00  0.31  0.00   5.25
stage2  3.00  0.0  1.63  1.92  1.81  0.04  2.54  0.15  0.71  0.55  0.23  12.58
stage3  3.00  3.0  2.78  3.00  2.81  0.04  3.00  1.52  0.73  0.58  2.88  23.34
stage4  3.00  3.0  3.00  3.00  3.00  3.00  3.00  3.00  3.00  2.72  3.00  32.72

Df_Cost:
         sit  sop  ref      sev     evs     dgc     sls     rsum
stage1  0.0  0.0  0.0   300.00  132.00  420.00  217.89  1069.89
stage2  0.0  0.0  0.0   434.64  160.57  273.08  117.42   985.71
stage3  0.0  0.0  0.0   308.43   44.72  165.94   66.75   585.84
stage4  0.0  0.0  0.0   119.70   12.54   44.91   51.67   228.82
csum    0.0  0.0  0.0  1162.77  349.83  903.93  453.73  2870.26

Time= 0.2218465805053711
simulate by MCS method
simulate by MCS method
simulate by MCS method
simulate by MCS method
Operation model-Preparation: Define varaibles
Operation model-Preparation: Confine varaibles
Operation model-Preparation: Construct constraint matrices
Operation model-Iteratiion: calculation
p=0 m=0
Operation model-Preparation: Define varaibles
Operation model-Preparation: Confine varaibles
Operation model-Preparation: Construct constraint matrices
Operation model-Iteratiion: calculation
p=1 m=0
Operation model-Preparation: Define varaibles
Operation model-Preparation: Confine varaibles
Operation model-Preparation: Construct constraint matrices
Operation model-Iteratiion: calculation
p=2 m=0
Operation model-Preparation: Define varaibles
Operation model-Preparation: Confine varaibles
Operation model-Preparation: Construct constraint matrices
Operation model-Iteratiion: calculation
p=3 m=0
p=0 m=10000
p=1 m=10000
p=2 m=10000
p=3 m=10000
p=1 m=19999
p=0 m=19999
p=2 m=19999
p=3 m=19999
***time_propagation_single: 2335.840297937393
stage 0: maximum violate of volt_min [0.03675] at index [9]
stage 0: maximum violate of volt_max [0.] at index [0]
stage 0: maximum violate of line_max [0.0012] at index [76]

stage 1: maximum violate of volt_min [0.09515] at index [9]
stage 1: maximum violate of volt_max [0.] at index [0]
stage 1: maximum violate of line_max [0.0125] at index [76]

stage 2: maximum violate of volt_min [0.1667] at index [93]
stage 2: maximum violate of volt_max [0.] at index [0]
stage 2: maximum violate of line_max [0.18015] at index [76]

stage 3: maximum violate of volt_min [0.3298] at index [93]
stage 3: maximum violate of volt_max [0.3223] at index [71]
stage 3: maximum violate of line_max [0.3303] at index [76]

kiter:  1
Planning model: Define parameters
Time= 0.0009853839874267578
Planning model: Define varaibles
Time= 0.024933576583862305
Planning model: Define objectices
Time= 0.008975982666015625
Planning model: Construct constraint matrices
Time= 0.12539386749267578
Planning model: Write constraints
Planning model: Write constraints-variable
Planning model: Write constraints-linear
Planning model: Write constraints-cone
Time= 228.59871578216553
Planning model: Solve problem
Solver=  gurobi
Status=  optimal
Time= 2146.5931861400604
Planning model: Extract results
Imaxlit_sec: 4.560000
Df_Ungap:
         Unodemax  Unodemin  Ildrtmax  Gapxymax      Gaplsmax  Gappsmax
stage1  1.000000  0.964646  0.689132  0.000362  3.012589e-10       0.0
stage2  1.000000  0.961354  0.744250  0.000362  3.012589e-10       0.0
stage3  1.000000  0.963251  0.710142  0.000362  3.012589e-10       0.0
stage4  1.000959  0.968601  0.607776  0.000362  3.012589e-10       0.0

Df_Schme_select:
                   0                1
stage1         None             None
stage2      (7, 72)             None
stage3  (7, 72, 83)             None
stage4     (29, 39)  (7, 64, 72, 83)

Df_Ssopt_select:
            7   12   13   20    29    39   53   60    64    72   76    83   sum
stage1  0.00  0.0  0.0  0.0  0.00  0.00  0.0  0.0  0.00  0.00  0.0  0.00  0.00
stage2  0.16  0.0  0.0  0.0  0.00  0.00  0.0  0.0  0.00  0.04  0.0  0.00  0.20
stage3  0.53  0.0  0.0  0.0  0.00  0.00  0.0  0.0  0.00  0.37  0.0  0.54  1.44
stage4  0.53  0.0  0.0  0.0  0.96  0.97  0.0  0.0  2.91  1.14  0.0  1.46  7.97

Df_Pevel:
          28    49    68   72    82   83    sum   ptr
stage1  0.0  1.65  0.00  0.0  0.00  0.0   1.65  0.05
stage2  2.0  2.00  1.95  0.0  0.00  0.0   5.95  0.15
stage3  2.0  2.00  2.00  2.0  0.86  0.0   8.86  0.20
stage4  2.0  2.00  2.00  2.0  1.47  2.0  11.47  0.24

Df_Sevcs:
          28    49    68   72    82   83    sum
stage1  0.0  1.65  0.00  0.0  0.00  0.0   1.65
stage2  2.0  2.00  1.96  0.0  0.00  0.0   5.96
stage3  2.0  2.00  2.00  2.0  0.86  0.0   8.86
stage4  2.0  2.00  2.00  2.0  1.48  2.0  11.48

Df_Pdgen:
           10    11    24    29    39    40    55    60    63    64    76    sum   ptr
stage1  2.72  0.00  0.42  0.00  0.74  0.03  0.74  0.00  0.00  0.29  0.00   4.94  0.15
stage2  2.85  0.00  1.54  1.82  1.72  0.03  2.41  0.14  0.66  0.52  0.21  11.90  0.30
stage3  2.85  2.85  2.64  2.85  2.66  0.04  2.85  1.44  0.70  0.55  2.73  22.15  0.50
stage4  2.85  2.85  2.85  2.85  2.85  2.58  2.85  2.85  2.85  2.85  2.85  31.08  0.65

Df_Sdgen:
           10   11    24    29    39    40    55    60    63    64    76    sum
stage1  2.86  0.0  0.45  0.00  0.79  0.04  0.79  0.00  0.00  0.31  0.00   5.24
stage2  3.00  0.0  1.63  1.92  1.81  0.04  2.54  0.15  0.70  0.55  0.23  12.57
stage3  3.00  3.0  2.78  3.00  2.81  0.05  3.00  1.52  0.74  0.58  2.88  23.36
stage4  3.00  3.0  3.00  3.00  3.00  2.72  3.00  3.00  3.00  3.00  3.00  32.72

Df_Cost:
            sit    sop    ref      sev     evs     dgc     sls     rsum
stage1    0.00   0.00   0.00   300.00  132.00  419.20  217.89  1069.09
stage2  217.32   7.08  14.90   434.64  160.57  273.08  117.44  1225.03
stage3    0.00  19.12  34.91   308.43   44.72  166.40   68.09   641.67
stage4  119.70  31.26  22.98   119.70   12.54   44.81   49.90   400.89
csum    337.02  57.46  72.79  1162.77  349.83  903.49  453.32  3336.68

Time= 0.17889761924743652
simulate by MCS method
simulate by MCS method
simulate by MCS method
simulate by MCS method
Operation model-Preparation: Define varaibles
Operation model-Preparation: Confine varaibles
Operation model-Preparation: Construct constraint matrices
Operation model-Iteratiion: calculation
p=0 m=0
Operation model-Preparation: Define varaibles
Operation model-Preparation: Confine varaibles
Operation model-Preparation: Construct constraint matrices
Operation model-Iteratiion: calculation
p=1 m=0
Operation model-Preparation: Define varaibles
Operation model-Preparation: Confine varaibles
Operation model-Preparation: Construct constraint matrices
Operation model-Iteratiion: calculation
p=2 m=0
Operation model-Preparation: Define varaibles
Operation model-Preparation: Confine varaibles
Operation model-Preparation: Construct constraint matrices
Operation model-Iteratiion: calculation
p=3 m=0
p=0 m=10000
p=1 m=10000
p=2 m=10000
p=3 m=10000
p=0 m=19999
p=1 m=19999
p=2 m=19999
p=3 m=19999
***time_propagation_single: 2992.7601265907288
stage 0: maximum violate of volt_min [0.03675] at index [9]
stage 0: maximum violate of volt_max [0.] at index [0]
stage 0: maximum violate of line_max [0.0012] at index [76]

stage 1: maximum violate of volt_min [0.04895] at index [80]
stage 1: maximum violate of volt_max [0.] at index [0]
stage 1: maximum violate of line_max [0.0125] at index [76]

stage 2: maximum violate of volt_min [0.0785] at index [80]
stage 2: maximum violate of volt_max [0.] at index [0]
stage 2: maximum violate of line_max [0.07635] at index [64]

stage 3: maximum violate of volt_min [0.01935] at index [80]
stage 3: maximum violate of volt_max [0.09485] at index [70]
stage 3: maximum violate of line_max [0.11065] at index [58]

kiter:  2
Planning model: Define parameters
Time= 0.0
Planning model: Define varaibles
Time= 0.03393745422363281
Planning model: Define objectices
Time= 0.012965202331542969
Planning model: Construct constraint matrices
Time= 0.14066195487976074
Planning model: Write constraints
Planning model: Write constraints-variable
Planning model: Write constraints-linear
Planning model: Write constraints-cone
Time= 285.58163499832153
Planning model: Solve problem
Solver=  gurobi
Status=  optimal
Time= 3202.656821489334
Planning model: Extract results
Imaxlit_sec: 4.560000
Df_Ungap:
         Unodemax  Unodemin  Ildrtmax  Gapxymax      Gaplsmax      Gappsmax
stage1  1.000000  0.964646  0.689132  0.000362  1.437181e-10  1.312236e-11
stage2  1.000000  0.961354  0.744250  0.000362  1.437181e-10  1.312236e-11
stage3  1.000000  0.968545  0.710142  0.000362  1.437181e-10  1.312236e-11
stage4  1.000959  0.969632  0.590330  0.000362  1.437181e-10  1.312236e-11

Df_Schme_select:
                   0                1
stage1         None             None
stage2      (7, 72)             None
stage3  (7, 72, 83)             None
stage4     (29, 39)  (7, 64, 72, 83)

Df_Ssopt_select:
            7   12   13   20    29    39   53   60    64    72   76    83   sum
stage1  0.00  0.0  0.0  0.0  0.00  0.00  0.0  0.0  0.00  0.00  0.0  0.00  0.00
stage2  0.16  0.0  0.0  0.0  0.00  0.00  0.0  0.0  0.00  0.04  0.0  0.00  0.20
stage3  0.73  0.0  0.0  0.0  0.00  0.00  0.0  0.0  0.00  0.60  0.0  0.67  2.00
stage4  0.73  0.0  0.0  0.0  0.96  0.97  0.0  0.0  3.29  1.24  0.0  1.58  8.77

Df_Pevel:
          28    49    68    72    82   83    sum   ptr
stage1  0.0  1.65  0.00  0.00  0.00  0.0   1.65  0.05
stage2  2.0  2.00  1.95  0.00  0.00  0.0   5.95  0.15
stage3  2.0  2.00  2.00  1.39  1.47  0.0   8.86  0.20
stage4  2.0  2.00  2.00  2.00  1.47  2.0  11.47  0.24

Df_Sevcs:
          28    49    68    72    82   83    sum
stage1  0.0  1.65  0.00  0.00  0.00  0.0   1.65
stage2  2.0  2.00  1.96  0.00  0.00  0.0   5.96
stage3  2.0  2.00  2.00  1.39  1.48  0.0   8.87
stage4  2.0  2.00  2.00  2.00  1.48  2.0  11.48

Df_Pdgen:
           10    11    24    29    39    40    55    60    63    64    76    sum   ptr
stage1  2.72  0.00  0.42  0.00  0.74  0.03  0.74  0.00  0.00  0.29  0.00   4.94  0.15
stage2  2.85  0.00  1.54  1.82  1.72  0.03  2.41  0.14  0.66  0.52  0.21  11.90  0.30
stage3  2.85  2.85  2.64  2.85  2.67  0.04  2.85  1.44  0.70  0.55  2.73  22.15  0.50
stage4  2.85  2.85  2.85  2.85  2.85  2.58  2.85  2.85  2.85  2.85  2.85  31.08  0.65

Df_Sdgen:
           10   11    24    29    39    40    55    60    63    64    76    sum
stage1  2.87  0.0  0.45  0.00  0.79  0.04  0.79  0.00  0.00  0.31  0.00   5.25
stage2  3.00  0.0  1.63  1.92  1.81  0.04  2.54  0.15  0.70  0.55  0.23  12.57
stage3  3.00  3.0  2.78  3.00  2.81  0.04  3.00  1.52  0.74  0.58  2.88  23.35
stage4  3.00  3.0  3.00  3.00  3.00  2.72  3.00  3.00  3.00  3.00  3.00  32.72

Df_Cost:
            sit    sop    ref      sev     evs     dgc     sls     rsum
stage1    0.00   0.00   0.00   300.00  132.00  420.00  217.89  1069.89
stage2  217.32   7.08  14.90   434.64  160.57  272.71  117.44  1224.66
stage3    0.00  27.60  34.91   308.43   44.88  166.25   69.40   651.47
stage4  119.70  32.41  22.98   119.70   12.50   44.86   51.84   403.99
csum    337.02  67.09  72.79  1162.77  349.95  903.82  456.57  3350.01

Time= 0.18677139282226562
simulate by MCS method
simulate by MCS method
simulate by MCS method
simulate by MCS method
Operation model-Preparation: Define varaibles
Operation model-Preparation: Confine varaibles
Operation model-Preparation: Construct constraint matrices
Operation model-Iteratiion: calculation
p=0 m=0
Operation model-Preparation: Define varaibles
Operation model-Preparation: Confine varaibles
Operation model-Preparation: Construct constraint matrices
Operation model-Iteratiion: calculation
p=1 m=0
Operation model-Preparation: Define varaibles
Operation model-Preparation: Confine varaibles
Operation model-Preparation: Construct constraint matrices
Operation model-Iteratiion: calculation
p=2 m=0
Operation model-Preparation: Define varaibles
Operation model-Preparation: Confine varaibles
Operation model-Preparation: Construct constraint matrices
Operation model-Iteratiion: calculation
p=3 m=0
p=0 m=10000
p=1 m=10000
p=2 m=10000
p=3 m=10000
p=0 m=19999
p=1 m=19999
p=2 m=19999
p=3 m=19999
***time_propagation_single: 2578.664267539978
stage 0: maximum violate of volt_min [0.03675] at index [9]
stage 0: maximum violate of volt_max [0.] at index [0]
stage 0: maximum violate of line_max [0.0012] at index [76]

stage 1: maximum violate of volt_min [0.04895] at index [80]
stage 1: maximum violate of volt_max [0.] at index [0]
stage 1: maximum violate of line_max [0.0125] at index [76]

stage 2: maximum violate of volt_min [0.01895] at index [79]
stage 2: maximum violate of volt_max [0.] at index [0]
stage 2: maximum violate of line_max [0.0599] at index [76]

stage 3: maximum violate of volt_min [0.0143] at index [79]
stage 3: maximum violate of volt_max [0.0293] at index [44]
stage 3: maximum violate of line_max [0.0658] at index [58]

kiter:  3
Planning model: Define parameters
Time= 0.0009968280792236328
Planning model: Define varaibles
Time= 0.03390908241271973
Planning model: Define objectices
Time= 0.012968063354492188
Planning model: Construct constraint matrices
Time= 0.13594388961791992
Planning model: Write constraints
Planning model: Write constraints-variable
Planning model: Write constraints-linear
Planning model: Write constraints-cone
Time= 276.7432141304016
Planning model: Solve problem
Solver=  gurobi
Status=  optimal
Time= 2575.9366199970245
Planning model: Extract results
Imaxlit_sec: 4.560000
Df_Ungap:
         Unodemax  Unodemin  Ildrtmax  Gapxymax  Gaplsmax      Gappsmax
stage1  1.000000  0.964646  0.689132  0.000362       0.0  2.451372e-13
stage2  1.000000  0.961354  0.744250  0.000362       0.0  2.451372e-13
stage3  1.000000  0.968686  0.696678  0.000362       0.0  2.451372e-13
stage4  1.000953  0.969218  0.590330  0.000362       0.0  2.451372e-13

Df_Schme_select:
                   0                1
stage1         None             None
stage2      (7, 72)             None
stage3  (7, 72, 83)             None
stage4     (29, 39)  (7, 64, 72, 83)

Df_Ssopt_select:
            7   12   13   20    29    39   53   60    64    72   76    83   sum
stage1  0.00  0.0  0.0  0.0  0.00  0.00  0.0  0.0  0.00  0.00  0.0  0.00  0.00
stage2  0.15  0.0  0.0  0.0  0.00  0.00  0.0  0.0  0.00  0.04  0.0  0.00  0.19
stage3  0.76  0.0  0.0  0.0  0.00  0.00  0.0  0.0  0.00  0.60  0.0  0.73  2.09
stage4  0.76  0.0  0.0  0.0  0.96  0.97  0.0  0.0  3.34  1.20  0.0  1.65  8.88

Df_Pevel:
          28    49    68   72    82   83    sum   ptr
stage1  0.0  1.65  0.00  0.0  0.00  0.0   1.65  0.05
stage2  2.0  2.00  1.95  0.0  0.00  0.0   5.95  0.15
stage3  2.0  2.00  2.00  1.4  1.46  0.0   8.86  0.20
stage4  2.0  2.00  2.00  2.0  1.47  2.0  11.47  0.24

Df_Sevcs:
          28    49    68    72    82   83    sum
stage1  0.0  1.65  0.00  0.00  0.00  0.0   1.65
stage2  2.0  2.00  1.96  0.00  0.00  0.0   5.96
stage3  2.0  2.00  2.00  1.41  1.46  0.0   8.87
stage4  2.0  2.00  2.00  2.00  1.48  2.0  11.48

Df_Pdgen:
           10    11    24    29    39    40    55    60    63    64    76    sum   ptr
stage1  2.72  0.00  0.42  0.00  0.74  0.03  0.74  0.00  0.00  0.29  0.00   4.94  0.15
stage2  2.85  0.00  1.54  1.82  1.72  0.03  2.41  0.14  0.66  0.52  0.21  11.90  0.30
stage3  2.85  2.85  2.64  2.85  2.67  0.03  2.85  1.44  0.70  0.55  2.73  22.15  0.50
stage4  2.85  2.85  2.85  2.85  2.85  2.58  2.85  2.85  2.85  2.85  2.85  31.08  0.65

Df_Sdgen:
           10   11    24    29    39    40    55    60    63    64    76    sum
stage1  2.87  0.0  0.45  0.00  0.79  0.04  0.79  0.00  0.00  0.31  0.00   5.25
stage2  3.00  0.0  1.63  1.92  1.81  0.04  2.54  0.15  0.70  0.55  0.23  12.57
stage3  3.00  3.0  2.78  3.00  2.81  0.04  3.00  1.52  0.74  0.58  2.88  23.35
stage4  3.00  3.0  3.00  3.00  3.00  2.72  3.00  3.00  3.00  3.00  3.00  32.72

Df_Cost:
            sit    sop    ref      sev     evs     dgc     sls     rsum
stage1    0.00   0.00   0.00   300.00  132.00  420.00  217.89  1069.89
stage2  217.32   7.08  14.90   434.64  160.57  272.71  117.44  1224.66
stage3    0.00  29.15  34.91   308.43   44.88  166.25   69.84   653.46
stage4  119.70  32.46  22.98   119.70   12.50   44.86   52.21   404.41
csum    337.02  68.69  72.79  1162.77  349.95  903.82  457.38  3352.42

Time= 0.1721806526184082
simulate by MCS method
simulate by MCS method
simulate by MCS method
simulate by MCS method
Operation model-Preparation: Define varaibles
Operation model-Preparation: Confine varaibles
Operation model-Preparation: Construct constraint matrices
Operation model-Iteratiion: calculation
p=0 m=0
Operation model-Preparation: Define varaibles
Operation model-Preparation: Confine varaibles
Operation model-Preparation: Construct constraint matrices
Operation model-Iteratiion: calculation
p=1 m=0
Operation model-Preparation: Define varaibles
Operation model-Preparation: Confine varaibles
Operation model-Preparation: Construct constraint matrices
Operation model-Iteratiion: calculation
p=2 m=0
Operation model-Preparation: Define varaibles
Operation model-Preparation: Confine varaibles
Operation model-Preparation: Construct constraint matrices
Operation model-Iteratiion: calculation
p=3 m=0
p=0 m=10000
p=1 m=10000
p=2 m=10000
p=3 m=10000
p=0 m=19999
p=1 m=19999
p=2 m=19999
p=3 m=19999
***time_propagation_single: 2576.5307054519653
stage 0: maximum violate of volt_min [0.03675] at index [9]
stage 0: maximum violate of volt_max [0.] at index [0]
stage 0: maximum violate of line_max [0.0012] at index [76]

stage 1: maximum violate of volt_min [0.04895] at index [80]
stage 1: maximum violate of volt_max [0.] at index [0]
stage 1: maximum violate of line_max [0.0125] at index [76]

stage 2: maximum violate of volt_min [0.01955] at index [80]
stage 2: maximum violate of volt_max [0.] at index [0]
stage 2: maximum violate of line_max [0.05745] at index [76]

stage 3: maximum violate of volt_min [0.016] at index [79]
stage 3: maximum violate of volt_max [0.0293] at index [44]
stage 3: maximum violate of line_max [0.05285] at index [76]

kiter:  4
Planning model: Define parameters
Time= 0.0
Planning model: Define varaibles
Time= 0.03214621543884277
Planning model: Define objectices
Time= 0.010970354080200195
Planning model: Construct constraint matrices
Time= 0.12760591506958008
Planning model: Write constraints
Planning model: Write constraints-variable
Planning model: Write constraints-linear
Planning model: Write constraints-cone
Time= 282.0555760860443
Planning model: Solve problem
Solver=  gurobi
Status=  optimal
Time= 3405.385013103485
Planning model: Extract results
Imaxlit_sec: 4.560000
Df_Ungap:
         Unodemax  Unodemin  Ildrtmax  Gapxymax  Gaplsmax      Gappsmax
stage1  1.000000  0.964646  0.689132  0.000362       0.0  2.775558e-16
stage2  1.000000  0.961354  0.744250  0.000362       0.0  2.775558e-16
stage3  1.000000  0.969012  0.683252  0.000362       0.0  2.775558e-16
stage4  1.000969  0.968428  0.590330  0.000362       0.0  2.775558e-16

Df_Schme_select:
                   0                1
stage1         None             None
stage2      (7, 72)             None
stage3  (7, 72, 83)             None
stage4     (29, 39)  (7, 64, 72, 83)

Df_Ssopt_select:
            7   12   13   20    29    39   53   60    64    72   76    83   sum
stage1  0.00  0.0  0.0  0.0  0.00  0.00  0.0  0.0  0.00  0.00  0.0  0.00  0.00
stage2  0.15  0.0  0.0  0.0  0.00  0.00  0.0  0.0  0.00  0.04  0.0  0.00  0.19
stage3  0.79  0.0  0.0  0.0  0.00  0.00  0.0  0.0  0.00  0.63  0.0  0.77  2.19
stage4  0.79  0.0  0.0  0.0  0.96  0.97  0.0  0.0  3.34  1.12  0.0  1.71  8.89

Df_Pevel:
          28    49    68    72    82   83    sum   ptr
stage1  0.0  1.65  0.00  0.00  0.00  0.0   1.65  0.05
stage2  2.0  2.00  1.95  0.00  0.00  0.0   5.95  0.15
stage3  2.0  2.00  2.00  1.53  1.33  0.0   8.86  0.20
stage4  2.0  2.00  2.00  2.00  1.47  2.0  11.47  0.24

Df_Sevcs:
          28    49    68    72    82   83    sum
stage1  0.0  1.65  0.00  0.00  0.00  0.0   1.65
stage2  2.0  2.00  1.96  0.00  0.00  0.0   5.96
stage3  2.0  2.00  2.00  1.54  1.33  0.0   8.87
stage4  2.0  2.00  2.00  2.00  1.48  2.0  11.48

Df_Pdgen:
           10    11    24    29    39    40    55    60    63    64    76    sum   ptr
stage1  2.72  0.00  0.42  0.00  0.74  0.03  0.74  0.00  0.00  0.29  0.00   4.94  0.15
stage2  2.85  0.00  1.54  1.82  1.72  0.03  2.41  0.14  0.66  0.52  0.21  11.90  0.30
stage3  2.85  2.85  2.64  2.85  2.67  0.03  2.85  1.44  0.70  0.55  2.73  22.15  0.50
stage4  2.85  2.85  2.85  2.85  2.85  2.58  2.85  2.85  2.85  2.85  2.85  31.08  0.65

Df_Sdgen:
           10   11    24    29    39    40    55    60    63    64    76    sum
stage1  2.87  0.0  0.45  0.00  0.79  0.04  0.79  0.00  0.00  0.31  0.00   5.25
stage2  3.00  0.0  1.63  1.92  1.81  0.04  2.54  0.15  0.70  0.55  0.23  12.57
stage3  3.00  3.0  2.78  3.00  2.81  0.04  3.00  1.52  0.74  0.58  2.88  23.35
stage4  3.00  3.0  3.00  3.00  3.00  2.72  3.00  3.00  3.00  3.00  3.00  32.72

Df_Cost:
            sit    sop    ref      sev     evs     dgc     sls     rsum
stage1    0.00   0.00   0.00   300.00  132.00  420.00  217.89  1069.89
stage2  217.32   7.08  14.90   434.64  160.57  272.71  117.44  1224.66
stage3    0.00  30.84  34.91   308.43   44.88  166.25   70.30   655.61
stage4  119.70  32.03  22.98   119.70   12.50   44.86   52.32   404.09
csum    337.02  69.95  72.79  1162.77  349.95  903.82  457.95  3354.25

Time= 0.24676513671875
simulate by MCS method
simulate by MCS method
simulate by MCS method
simulate by MCS method
Operation model-Preparation: Define varaibles
Operation model-Preparation: Confine varaibles
Operation model-Preparation: Construct constraint matrices
Operation model-Iteratiion: calculation
p=0 m=0
Operation model-Preparation: Define varaibles
Operation model-Preparation: Confine varaibles
Operation model-Preparation: Construct constraint matrices
Operation model-Iteratiion: calculation
p=1 m=0
Operation model-Preparation: Define varaibles
Operation model-Preparation: Confine varaibles
Operation model-Preparation: Construct constraint matrices
Operation model-Iteratiion: calculation
p=2 m=0
Operation model-Preparation: Define varaibles
Operation model-Preparation: Confine varaibles
Operation model-Preparation: Construct constraint matrices
Operation model-Iteratiion: calculation
p=3 m=0
p=0 m=10000
p=1 m=10000
p=2 m=10000
p=3 m=10000
p=0 m=19999
p=1 m=19999
p=2 m=19999
p=3 m=19999
***time_propagation_single: 2797.68812251091
stage 0: maximum violate of volt_min [0.03675] at index [9]
stage 0: maximum violate of volt_max [0.] at index [0]
stage 0: maximum violate of line_max [0.0012] at index [76]

stage 1: maximum violate of volt_min [0.04895] at index [80]
stage 1: maximum violate of volt_max [0.] at index [0]
stage 1: maximum violate of line_max [0.0125] at index [76]

stage 2: maximum violate of volt_min [0.01995] at index [80]
stage 2: maximum violate of volt_max [0.] at index [0]
stage 2: maximum violate of line_max [0.0502] at index [76]

stage 3: maximum violate of volt_min [0.0201] at index [79]
stage 3: maximum violate of volt_max [0.0293] at index [44]
stage 3: maximum violate of line_max [0.05005] at index [76]

kiter:  5
Planning model: Define parameters
Time= 0.0
Planning model: Define varaibles
Time= 0.038915157318115234
Planning model: Define objectices
Time= 0.018527746200561523
Planning model: Construct constraint matrices
Time= 0.1392362117767334
Planning model: Write constraints
Planning model: Write constraints-variable
Planning model: Write constraints-linear
Planning model: Write constraints-cone
Time= 349.38194704055786
Planning model: Solve problem
Solver=  gurobi
Status=  optimal
Time= 3829.8233258724213
Planning model: Extract results
Imaxlit_sec: 4.560000
Df_Ungap:
         Unodemax  Unodemin  Ildrtmax  Gapxymax      Gaplsmax      Gappsmax
stage1  1.000000  0.964646  0.689132  0.000362  3.136879e-10  1.200424e-08
stage2  1.000000  0.961354  0.744250  0.000362  3.136879e-10  1.200424e-08
stage3  1.000000  0.969199  0.677346  0.000362  3.136879e-10  1.200424e-08
stage4  1.000959  0.967794  0.590330  0.000362  3.136879e-10  1.200424e-08

Df_Schme_select:
                   0                1
stage1         None             None
stage2      (7, 72)             None
stage3  (7, 72, 83)             None
stage4     (29, 39)  (7, 64, 72, 83)

Df_Ssopt_select:
            7   12   13   20    29    39   53   60    64    72   76    83   sum
stage1  0.00  0.0  0.0  0.0  0.00  0.00  0.0  0.0  0.00  0.00  0.0  0.00  0.00
stage2  0.16  0.0  0.0  0.0  0.00  0.00  0.0  0.0  0.00  0.04  0.0  0.00  0.20
stage3  0.81  0.0  0.0  0.0  0.00  0.00  0.0  0.0  0.00  0.64  0.0  0.79  2.24
stage4  0.81  0.0  0.0  0.0  0.96  0.97  0.0  0.0  3.34  1.06  0.0  1.76  8.90

Df_Pevel:
          28    49    68    72    82    83    sum   ptr
stage1  0.0  1.65  0.00  0.00  0.00  0.00   1.65  0.05
stage2  2.0  2.00  1.95  0.00  0.00  0.00   5.95  0.15
stage3  2.0  2.00  2.00  1.59  0.00  1.27   8.86  0.20
stage4  2.0  2.00  2.00  2.00  1.47  2.00  11.47  0.24

Df_Sevcs:
          28    49    68   72    82    83    sum
stage1  0.0  1.65  0.00  0.0  0.00  0.00   1.65
stage2  2.0  2.00  1.96  0.0  0.00  0.00   5.96
stage3  2.0  2.00  2.00  1.6  0.00  1.27   8.87
stage4  2.0  2.00  2.00  2.0  1.48  2.00  11.48

Df_Pdgen:
           10    11    24    29    39    40    55    60    63    64    76    sum   ptr
stage1  2.72  0.00  0.42  0.00  0.74  0.03  0.74  0.00  0.00  0.29  0.00   4.94  0.15
stage2  2.85  0.00  1.54  1.82  1.72  0.03  2.41  0.14  0.66  0.52  0.21  11.90  0.30
stage3  2.85  2.85  2.64  2.85  2.67  0.03  2.85  1.44  0.70  0.55  2.73  22.15  0.50
stage4  2.85  2.85  2.85  2.85  2.85  2.58  2.85  2.85  2.85  2.85  2.85  31.08  0.65

Df_Sdgen:
           10   11    24    29    39    40    55    60    63    64    76    sum
stage1  2.87  0.0  0.45  0.00  0.79  0.04  0.79  0.00  0.00  0.31  0.00   5.25
stage2  3.00  0.0  1.63  1.92  1.81  0.04  2.54  0.15  0.70  0.55  0.23  12.57
stage3  3.00  3.0  2.78  3.00  2.81  0.04  3.00  1.52  0.74  0.58  2.88  23.35
stage4  3.00  3.0  3.00  3.00  3.00  2.72  3.00  3.00  3.00  3.00  3.00  32.72

Df_Cost:
            sit    sop    ref      sev     evs     dgc     sls     rsum
stage1    0.00   0.00   0.00   300.00  132.00  420.00  217.89  1069.89
stage2  217.32   7.08  14.90   434.64  160.57  272.71  117.44  1224.66
stage3    0.00  31.46  34.91   308.43   44.88  166.25   70.56   656.49
stage4  119.70  31.89  22.98   119.70   12.50   44.86   52.44   404.07
csum    337.02  70.43  72.79  1162.77  349.95  903.82  458.33  3355.11

Time= 0.18694090843200684
simulate by MCS method
simulate by MCS method
simulate by MCS method
simulate by MCS method
Operation model-Preparation: Define varaibles
Operation model-Preparation: Confine varaibles
Operation model-Preparation: Construct constraint matrices
Operation model-Iteratiion: calculation
p=0 m=0
Operation model-Preparation: Define varaibles
Operation model-Preparation: Confine varaibles
Operation model-Preparation: Construct constraint matrices
Operation model-Iteratiion: calculation
p=1 m=0
Operation model-Preparation: Define varaibles
Operation model-Preparation: Confine varaibles
Operation model-Preparation: Construct constraint matrices
Operation model-Iteratiion: calculation
p=2 m=0
Operation model-Preparation: Define varaibles
Operation model-Preparation: Confine varaibles
Operation model-Preparation: Construct constraint matrices
Operation model-Iteratiion: calculation
p=3 m=0
p=0 m=10000
p=1 m=10000
p=2 m=10000
p=3 m=10000
p=0 m=19999
p=1 m=19999
p=2 m=19999
p=3 m=19999
***time_propagation_single: 2579.4732551574707
stage 0: maximum violate of volt_min [0.03675] at index [9]
stage 0: maximum violate of volt_max [0.] at index [0]
stage 0: maximum violate of line_max [0.0012] at index [76]

stage 1: maximum violate of volt_min [0.04895] at index [80]
stage 1: maximum violate of volt_max [0.] at index [0]
stage 1: maximum violate of line_max [0.0125] at index [76]

stage 2: maximum violate of volt_min [0.02] at index [80]
stage 2: maximum violate of volt_max [0.] at index [0]
stage 2: maximum violate of line_max [0.04355] at index [64]

stage 3: maximum violate of volt_min [0.0242] at index [80]
stage 3: maximum violate of volt_max [0.0293] at index [44]
stage 3: maximum violate of line_max [0.04895] at index [58]

time_totaliztion by mcs: 33849.9771156311s=9.402771421008639h
time_optimiztion by mcs: 17975.060549736023s=4.993072374926673h
time_propagation by mcs: 15860.956775188446s=4.405821326441235h
Part 3: test different schedule strategies...
strategy-ini: No strategy is adapted
Operation model-Preparation: Define varaibles
Operation model-Preparation: Confine varaibles
Operation model-Preparation: Construct constraint matrices
Operation model-Iteratiion: calculation
p=0 m=0
Operation model-Preparation: Define varaibles
Operation model-Preparation: Confine varaibles
Operation model-Preparation: Construct constraint matrices
Operation model-Iteratiion: calculation
p=1 m=0
Operation model-Preparation: Define varaibles
Operation model-Preparation: Confine varaibles
Operation model-Preparation: Construct constraint matrices
Operation model-Iteratiion: calculation
p=2 m=0
Operation model-Preparation: Define varaibles
Operation model-Preparation: Confine varaibles
Operation model-Preparation: Construct constraint matrices
Operation model-Iteratiion: calculation
p=3 m=0
p=1 m=10000
p=3 m=10000
p=2 m=10000
p=0 m=10000
p=1 m=19999
p=3 m=19999
p=2 m=19999
p=0 m=19999
Df_Cost_appl_detail:
         pal  trs  sit  sop  ref      sev     evs     dgc     sls  dga  lda  eva      bas     vas     rsum
stage1  0.0  0.0  0.0  0.0  0.0   300.00  132.00  420.00  236.35  0.0  0.0  0.0    10.51   65.56  1164.42
stage2  0.0  0.0  0.0  0.0  0.0   434.64  160.57  272.71  137.24  0.0  0.0  0.0   123.23  176.55  1304.94
stage3  0.0  0.0  0.0  0.0  0.0   308.43   44.88  166.25   85.13  0.0  0.0  0.0   547.64  246.84  1399.17
stage4  0.0  0.0  0.0  0.0  0.0   119.70   12.50   44.86   71.49  0.0  0.0  0.0   930.66  243.74  1422.95
csum    0.0  0.0  0.0  0.0  0.0  1162.77  349.95  903.82  530.21  0.0  0.0  0.0  1612.04  732.69  5291.48

Df_Cost_appl_simply:
         exp  sop      evs     dgc     sls      bas     vas     rsum
stage1  0.0  0.0   432.00  420.00  236.35    10.51   65.56  1164.42
stage2  0.0  0.0   595.21  272.71  137.24   123.23  176.55  1304.94
stage3  0.0  0.0   353.31  166.25   85.13   547.64  246.84  1399.17
stage4  0.0  0.0   132.20   44.86   71.49   930.66  243.74  1422.95
csum    0.0  0.0  1512.72  903.82  530.21  1612.04  732.69  5291.48

stage 0: maximum violate of volt_min [0.03675] at index [9]
stage 0: maximum violate of volt_max [0.] at index [0]
stage 0: maximum violate of line_max [0.0012] at index [76]

stage 1: maximum violate of volt_min [0.09515] at index [9]
stage 1: maximum violate of volt_max [0.] at index [0]
stage 1: maximum violate of line_max [0.0125] at index [76]

stage 2: maximum violate of volt_min [0.2083] at index [80]
stage 2: maximum violate of volt_max [0.] at index [0]
stage 2: maximum violate of line_max [0.11165] at index [76]

stage 3: maximum violate of volt_min [0.34195] at index [93]
stage 3: maximum violate of volt_max [0.33745] at index [71]
stage 3: maximum violate of line_max [0.33175] at index [76]

strategy-pal: Paralle-branch strategy is adapted
Kline:  [[], ['A', 'I'], ['A', 'I', 'K'], ['A', 'E', 'H', 'I', 'K']]
Operation model-Preparation: Define varaibles
Operation model-Preparation: Confine varaibles
Operation model-Preparation: Construct constraint matrices
Operation model-Iteratiion: calculation
p=0 m=0
Operation model-Preparation: Define varaibles
Operation model-Preparation: Confine varaibles
Operation model-Preparation: Construct constraint matrices
Operation model-Iteratiion: calculation
p=1 m=0
Operation model-Preparation: Define varaibles
Operation model-Preparation: Confine varaibles
Operation model-Preparation: Construct constraint matrices
Operation model-Iteratiion: calculation
p=2 m=0
Operation model-Preparation: Define varaibles
Operation model-Preparation: Confine varaibles
Operation model-Preparation: Construct constraint matrices
Operation model-Iteratiion: calculation
p=3 m=0
p=2 m=10000
p=3 m=10000
p=0 m=10000
p=1 m=10000
p=2 m=19999
p=3 m=19999
p=0 m=19999
p=1 m=19999
Df_Cost_appl_detail:
            pal     trs  sit  sop  ref      sev     evs     dgc     sls  dga  lda  eva     bas    vas     rsum
stage1    0.00    0.00  0.0  0.0  0.0   300.00  132.00  420.00  236.35  0.0  0.0  0.0   10.51  65.56  1164.42
stage2  413.98  196.21  0.0  0.0  0.0   434.64  160.57  272.71  112.69  0.0  0.0  0.0   58.28   6.26  1655.34
stage3  168.04   53.30  0.0  0.0  0.0   308.43   44.88  166.25   60.09  0.0  0.0  0.0    3.24   0.00   804.23
stage4  349.75   56.74  0.0  0.0  0.0   119.70   12.50   44.86   42.46  0.0  0.0  0.0  111.38   1.12   738.51
csum    931.77  306.25  0.0  0.0  0.0  1162.77  349.95  903.82  451.59  0.0  0.0  0.0  183.41  72.94  4362.50

Df_Cost_appl_simply:
             exp  sop      evs     dgc     sls     bas    vas     rsum
stage1     0.00  0.0   432.00  420.00  236.35   10.51  65.56  1164.42
stage2   610.19  0.0   595.21  272.71  112.69   58.28   6.26  1655.34
stage3   221.34  0.0   353.31  166.25   60.09    3.24   0.00   804.23
stage4   406.49  0.0   132.20   44.86   42.46  111.38   1.12   738.51
csum    1238.02  0.0  1512.72  903.82  451.59  183.41  72.94  4362.50

stage 0: maximum violate of volt_min [0.03675] at index [9]
stage 0: maximum violate of volt_max [0.] at index [0]
stage 0: maximum violate of line_max [0.0012] at index [76]

stage 1: maximum violate of volt_min [0.01995] at index [93]
stage 1: maximum violate of volt_max [0.] at index [0]
stage 1: maximum violate of line_max [0.0125] at index [76]

stage 2: maximum violate of volt_min [0.] at index [0]
stage 2: maximum violate of volt_max [0.] at index [0]
stage 2: maximum violate of line_max [0.00055] at index [29]

stage 3: maximum violate of volt_min [0.] at index [0]
stage 3: maximum violate of volt_max [0.01995] at index [71]
stage 3: maximum violate of line_max [0.1548] at index [58]

strategy-sop: SOP strategy is adapted
Operation model-Preparation: Define varaibles
Operation model-Preparation: Confine varaibles
Operation model-Preparation: Construct constraint matrices
Operation model-Iteratiion: calculation
p=0 m=0
Operation model-Preparation: Define varaibles
Operation model-Preparation: Confine varaibles
Operation model-Preparation: Construct constraint matrices
Operation model-Iteratiion: calculation
p=1 m=0
Operation model-Preparation: Define varaibles
Operation model-Preparation: Confine varaibles
Operation model-Preparation: Construct constraint matrices
Operation model-Iteratiion: calculation
p=2 m=0
Operation model-Preparation: Define varaibles
Operation model-Preparation: Confine varaibles
Operation model-Preparation: Construct constraint matrices
Operation model-Iteratiion: calculation
p=3 m=0
p=0 m=10000
p=1 m=10000
p=2 m=10000
p=3 m=10000
p=0 m=19999
p=1 m=19999
p=2 m=19999
p=3 m=19999
Df_Cost_appl_detail:
         pal  trs     sit    sop    ref      sev     evs     dgc     sls  dga  lda  eva     bas     vas     rsum
stage1  0.0  0.0    0.00   0.00   0.00   300.00  132.00  420.00  236.35  0.0  0.0  0.0   10.51   65.56  1164.42
stage2  0.0  0.0  217.32   7.08  14.90   434.64  160.57  272.71  136.83  0.0  0.0  0.0  114.52  111.78  1470.35
stage3  0.0  0.0    0.00  31.46  34.91   308.43   44.88  166.25   83.76  0.0  0.0  0.0  212.56   14.90   897.15
stage4  0.0  0.0  119.70  31.89  22.98   119.70   12.50   44.86   58.09  0.0  0.0  0.0  117.94   10.08   537.74
csum    0.0  0.0  337.02  70.43  72.79  1162.77  349.95  903.82  515.03  0.0  0.0  0.0  455.53  202.32  4069.66

Df_Cost_appl_simply:
         exp     sop      evs     dgc     sls     bas     vas     rsum
stage1  0.0    0.00   432.00  420.00  236.35   10.51   65.56  1164.42
stage2  0.0  239.30   595.21  272.71  136.83  114.52  111.78  1470.35
stage3  0.0   66.37   353.31  166.25   83.76  212.56   14.90   897.15
stage4  0.0  174.57   132.20   44.86   58.09  117.94   10.08   537.74
csum    0.0  480.24  1512.72  903.82  515.03  455.53  202.32  4069.66

stage 0: maximum violate of volt_min [0.03675] at index [9]
stage 0: maximum violate of volt_max [0.] at index [0]
stage 0: maximum violate of line_max [0.0012] at index [76]

stage 1: maximum violate of volt_min [0.04895] at index [80]
stage 1: maximum violate of volt_max [0.] at index [0]
stage 1: maximum violate of line_max [0.0125] at index [76]

stage 2: maximum violate of volt_min [0.02] at index [80]
stage 2: maximum violate of volt_max [0.] at index [0]
stage 2: maximum violate of line_max [0.04355] at index [64]

stage 3: maximum violate of volt_min [0.0242] at index [80]
stage 3: maximum violate of volt_max [0.0293] at index [44]
stage 3: maximum violate of line_max [0.04895] at index [58]


Process finished with exit code 0
