# Supplementary material for: Multi-resource dynamic coordinated planning of flexible distribution network
Source: Nat Commun. 2024 May 29;15:4576. doi: 10.1038/s41467-024-48862-5 (PMC11530552; doi:10.1038/s41467-024-48862-5)
Supplement: Supplementary file 4 — Source Data [file 41467_2024_48862_MOESM4_ESM.zip › Fig. 4/Dc_Cost_intg_simply_pal_CaseIV.txt]

{'exp': [0.0, 610.19, 221.33999999999997, 406.49], 'sto': [0.0, 0.0, 0.0, 0.0], 'sop': [0.0, 0.0, 0.0, 0.0], 'evs': [432.0, 595.21, 353.31, 132.2], 'dgc': [420.0, 272.71, 166.25, 44.86], 'sls': [236.35, 112.69, 60.09, 42.46], 'fas': [76.07000000000001, 64.54, 3.24, 112.5]}
