# Supplementary material for: Multi-resource dynamic coordinated planning of flexible distribution network
Source: Nat Commun. 2024 May 29;15:4576. doi: 10.1038/s41467-024-48862-5 (PMC11530552; doi:10.1038/s41467-024-48862-5)
Supplement: Supplementary file 4 — Source Data [file 41467_2024_48862_MOESM4_ESM.zip › Fig. 4/Dc_Cost_intg_simply_sop_CaseII.txt]

{'exp': [0.0], 'sto': [0.0], 'sop': [1459.3000000000002], 'evs': [2718.4], 'dgc': [2617.6], 'sls': [931.14], 'fas': [1321.99]}
