# Supplementary material for: Multi-resource dynamic coordinated planning of flexible distribution network
Source: Nat Commun. 2024 May 29;15:4576. doi: 10.1038/s41467-024-48862-5 (PMC11530552; doi:10.1038/s41467-024-48862-5)
Supplement: Supplementary file 4 — Source Data [file 41467_2024_48862_MOESM4_ESM.zip › Fig. 7/Subfigure (a)/output_record]

D:\Anaconda\envs\multiplan\python.exe D:/PyCharm/ProbabilityPlan/ChancePlanCord/ChancePlanCord-10-order.py
path_bat: D:\PyCharm\ProbabilityPlan\Cplexdata\83NodeChkModCord\data83infrochkmodcord_trdG_kmax30_mcs_yp_risk2

                  Ptr_evel      Pevel  Sevcs  Ptr_dgen      Pdgen  Sdgen
CasePent_Stage_0      0.05   1.647405   12.0      0.15   4.942214  31.35
CasePent_Stage_1      0.15   5.950541   12.0      0.30  11.901082  31.35
CasePent_Stage_2      0.20   8.859945   12.0      0.50  22.149862  31.35
CasePent_Stage_3      0.24  11.474109   12.0      0.65  31.075711  31.35

the state of IndpDirectLRA:  True
Part 1: read case data...
             Node  Line  Ties  Slck
CaseNetwork    94    83     6    11

            2_port  3_port  4_port  total
CaseScheme      64     200     406    670

          Load  Evel  Wind  Sola  total
CaseRand    66     6     0    11     83

                  Ptr_evel      Pevel  Sevcs  Ptr_dgen      Pdgen  Sdgen
CasePent_Stage_0      0.05   1.647405   12.0      0.15   4.942214  31.35
CasePent_Stage_1      0.15   5.950541   12.0      0.30  11.901082  31.35
CasePent_Stage_2      0.20   8.859945   12.0      0.50  22.149862  31.35
CasePent_Stage_3      0.24  11.474109   12.0      0.65  31.075711  31.35

distribution of Load: mean=0.63, sigma=0.10, medin=0.75
distribution of Evel: mean=0.20, sigma=0.22, medin=0.53
distribution of Wind: mean=8.08, sigma=4.52, medin=14.38
distribution of Sola: mean=0.32, sigma=0.26, medin=0.73
Part 2: solve chance-constrained model with evolution...
            BaselitSg CirclesSg PenaltySg     VoltopmSg
selectInfro      yres     order   penalty  simultaneous

kiter:  0
Planning model: Define parameters
Time= 0.0
Planning model: Define varaibles
Time= 0.025928735733032227
Planning model: Define objectices
Time= 0.008977890014648438
Planning model: Construct constraint matrices
Time= 0.12808799743652344
Planning model: Write constraints
Planning model: Write constraints-variable
Planning model: Write constraints-linear
Planning model: Write constraints-cone
Time= 171.73935461044312
Planning model: Solve problem
Set parameter Username
Academic license - for non-commercial use only - expires 2024-03-01
Solver=  gurobi
Status=  optimal
Time= 968.7460026741028
Planning model: Extract results
Imaxlit_sec: 4.560000
Df_Ungap:
         Unodemax  Unodemin  Ildrtmax  Gapxymax      Gaplsmax      Gappsmax
stage1  1.000000  0.964646  0.689132  0.000362  2.983060e-21  9.822770e-25
stage2  1.000000  0.960660  0.744250  0.000362  2.983060e-21  9.822770e-25
stage3  1.000000  0.957038  0.859785  0.000362  2.983060e-21  9.822770e-25
stage4  1.033811  0.953146  0.939039  0.000362  2.983060e-21  9.822770e-25

Df_Schme_select:
 Empty DataFrame
Columns: []
Index: [stage1, stage2, stage3, stage4]

Df_Ssopt_select:
           7   12   13   20   29   39   53   60   64   72   76   83  sum
stage1  0.0  0.0  0.0  0.0  0.0  0.0  0.0  0.0  0.0  0.0  0.0  0.0  0.0
stage2  0.0  0.0  0.0  0.0  0.0  0.0  0.0  0.0  0.0  0.0  0.0  0.0  0.0
stage3  0.0  0.0  0.0  0.0  0.0  0.0  0.0  0.0  0.0  0.0  0.0  0.0  0.0
stage4  0.0  0.0  0.0  0.0  0.0  0.0  0.0  0.0  0.0  0.0  0.0  0.0  0.0

Df_Pevel:
          28    49    68    72   82    83    sum   ptr
stage1  0.0  1.65  0.00  0.00  0.0  0.00   1.65  0.05
stage2  2.0  2.00  1.95  0.00  0.0  0.00   5.95  0.15
stage3  2.0  2.00  2.00  0.86  2.0  0.00   8.86  0.20
stage4  2.0  2.00  2.00  2.00  2.0  1.47  11.47  0.24

Df_Sevcs:
          28    49    68    72   82    83    sum
stage1  0.0  1.65  0.00  0.00  0.0  0.00   1.65
stage2  2.0  2.00  1.96  0.00  0.0  0.00   5.96
stage3  2.0  2.00  2.00  0.86  2.0  0.00   8.86
stage4  2.0  2.00  2.00  2.00  2.0  1.48  11.48

Df_Pdgen:
           10    11    24    29    39    40    55    60    63    64    76    sum   ptr
stage1  2.72  0.00  0.42  0.00  0.74  0.03  0.74  0.00  0.00  0.29  0.00   4.94  0.15
stage2  2.85  0.00  1.54  1.82  1.72  0.03  2.41  0.14  0.67  0.52  0.21  11.90  0.30
stage3  2.85  2.85  2.64  2.85  2.66  0.04  2.85  1.44  0.69  0.55  2.73  22.15  0.50
stage4  2.85  2.85  2.85  2.85  2.85  2.85  2.85  2.85  2.85  2.58  2.85  31.08  0.65

Df_Sdgen:
           10   11    24    29    39    40    55    60    63    64    76    sum
stage1  2.87  0.0  0.45  0.00  0.79  0.04  0.79  0.00  0.00  0.31  0.00   5.25
stage2  3.00  0.0  1.63  1.92  1.81  0.04  2.54  0.15  0.71  0.55  0.23  12.58
stage3  3.00  3.0  2.78  3.00  2.81  0.04  3.00  1.52  0.73  0.58  2.88  23.34
stage4  3.00  3.0  3.00  3.00  3.00  3.00  3.00  3.00  3.00  2.72  3.00  32.72

Df_Cost:
         sit  sop  ref      sev     evs     dgc     sls     rsum
stage1  0.0  0.0  0.0   300.00  132.00  420.00  217.89  1069.89
stage2  0.0  0.0  0.0   434.64  160.57  273.08  117.42   985.71
stage3  0.0  0.0  0.0   308.43   44.72  165.94   66.75   585.84
stage4  0.0  0.0  0.0   119.70   12.54   44.91   51.67   228.82
csum    0.0  0.0  0.0  1162.77  349.83  903.93  453.73  2870.26

Time= 0.18789267539978027
simulate by MCS method
simulate by MCS method
simulate by MCS method
simulate by MCS method
Operation model-Preparation: Define varaibles
Operation model-Preparation: Confine varaibles
Operation model-Preparation: Construct constraint matrices
Operation model-Iteratiion: calculation
p=0 m=0
Operation model-Preparation: Define varaibles
Operation model-Preparation: Confine varaibles
Operation model-Preparation: Construct constraint matrices
Operation model-Iteratiion: calculation
p=1 m=0
Operation model-Preparation: Define varaibles
Operation model-Preparation: Confine varaibles
Operation model-Preparation: Construct constraint matrices
Operation model-Iteratiion: calculation
p=2 m=0
Operation model-Preparation: Define varaibles
Operation model-Preparation: Confine varaibles
Operation model-Preparation: Construct constraint matrices
Operation model-Iteratiion: calculation
p=3 m=0
p=3 m=10000
p=2 m=10000
p=1 m=10000
p=0 m=10000
p=2 m=19999
p=3 m=19999
p=1 m=19999
p=0 m=19999
***time_propagation_single: 2303.901440143585
stage 0: maximum violate of volt_min [0.03675] at index [9]
stage 0: maximum violate of volt_max [0.] at index [0]
stage 0: maximum violate of line_max [0.0012] at index [76]

stage 1: maximum violate of volt_min [0.09515] at index [9]
stage 1: maximum violate of volt_max [0.] at index [0]
stage 1: maximum violate of line_max [0.0125] at index [76]

stage 2: maximum violate of volt_min [0.1667] at index [93]
stage 2: maximum violate of volt_max [0.] at index [0]
stage 2: maximum violate of line_max [0.18015] at index [76]

stage 3: maximum violate of volt_min [0.3298] at index [93]
stage 3: maximum violate of volt_max [0.3223] at index [71]
stage 3: maximum violate of line_max [0.3303] at index [76]

kiter:  1
Planning model: Define parameters
Time= 0.0
Planning model: Define varaibles
Time= 0.026953458786010742
Planning model: Define objectices
Time= 0.007949590682983398
Planning model: Construct constraint matrices
Time= 0.12888073921203613
Planning model: Write constraints
Planning model: Write constraints-variable
Planning model: Write constraints-linear
Planning model: Write constraints-cone
Time= 237.73360395431519
Planning model: Solve problem
Solver=  gurobi
Status=  optimal
Time= 2905.064233779907
Planning model: Extract results
Imaxlit_sec: 4.560000
Df_Ungap:
         Unodemax  Unodemin  Ildrtmax  Gapxymax      Gaplsmax      Gappsmax
stage1  1.000000  0.964646  0.689132  0.000362  2.368961e-10  4.674841e-13
stage2  1.000000  0.959164  0.818320  0.000362  2.368961e-10  4.674841e-13
stage3  1.000000  0.966751  0.662225  0.000362  2.368961e-10  4.674841e-13
stage4  1.000817  0.970892  0.590330  0.000362  2.368961e-10  4.674841e-13

Df_Schme_select:
                   0                1
stage1         None             None
stage2      (7, 72)             None
stage3  (7, 72, 83)             None
stage4     (29, 39)  (7, 64, 72, 83)

Df_Ssopt_select:
            7   12   13   20    29    39   53   60    64    72   76    83   sum
stage1  0.00  0.0  0.0  0.0  0.00  0.00  0.0  0.0  0.00  0.00  0.0  0.00  0.00
stage2  0.26  0.0  0.0  0.0  0.00  0.00  0.0  0.0  0.00  0.04  0.0  0.00  0.30
stage3  0.87  0.0  0.0  0.0  0.00  0.00  0.0  0.0  0.00  0.47  0.0  0.98  2.32
stage4  0.87  0.0  0.0  0.0  0.97  0.98  0.0  0.0  2.96  1.08  0.0  1.73  8.59

Df_Pevel:
          28    49   68    72    82    83    sum   ptr
stage1  0.0  1.65  0.0  0.00  0.00  0.00   1.65  0.05
stage2  2.0  2.00  0.0  0.00  1.95  0.00   5.95  0.15
stage3  2.0  2.00  2.0  0.91  1.95  0.00   8.86  0.20
stage4  2.0  2.00  2.0  2.00  1.95  1.52  11.47  0.24

Df_Sevcs:
          28    49   68    72    82    83    sum
stage1  0.0  1.65  0.0  0.00  0.00  0.00   1.65
stage2  2.0  2.00  0.0  0.00  1.96  0.00   5.96
stage3  2.0  2.00  2.0  0.91  1.96  0.00   8.87
stage4  2.0  2.00  2.0  2.00  1.96  1.53  11.49

Df_Pdgen:
           10    11    24    29    39    40    55    60    63    64    76    sum   ptr
stage1  2.81  0.00  0.40  0.00  0.72  0.03  0.71  0.00  0.00  0.27  0.00   4.94  0.15
stage2  2.85  0.00  1.54  1.82  1.72  0.03  2.41  0.14  0.66  0.52  0.21  11.90  0.30
stage3  2.85  2.85  2.64  2.85  2.67  0.03  2.85  1.44  0.70  0.55  2.73  22.15  0.50
stage4  2.85  2.85  2.85  2.85  2.85  2.58  2.85  2.85  2.85  2.85  2.85  31.08  0.65

Df_Sdgen:
           10   11    24    29    39    40    55    60    63    64    76    sum
stage1  2.96  0.0  0.43  0.00  0.77  0.04  0.75  0.00  0.00  0.28  0.00   5.23
stage2  3.00  0.0  1.63  1.92  1.81  0.04  2.54  0.15  0.70  0.55  0.23  12.57
stage3  3.00  3.0  2.78  3.00  2.81  0.04  3.00  1.52  0.74  0.58  2.88  23.35
stage4  3.00  3.0  3.00  3.00  3.00  2.72  3.00  3.00  3.00  3.00  3.00  32.72

Df_Cost:
            sit    sop    ref      sev     evs     dgc     sls     rsum
stage1    0.00   0.00   0.00   300.00  132.00  418.40  217.92  1068.32
stage2  217.32  10.80  14.90   434.64  160.57  273.45  119.01  1230.69
stage3    0.00  31.15  34.91   308.43   44.88  166.25   70.94   656.56
stage4  119.70  29.97  22.98   119.70   12.54   44.86   50.09   399.84
csum    337.02  71.92  72.79  1162.77  349.99  902.96  457.96  3355.41

Time= 0.1867690086364746
simulate by MCS method
simulate by MCS method
simulate by MCS method
simulate by MCS method
Operation model-Preparation: Define varaibles
Operation model-Preparation: Confine varaibles
Operation model-Preparation: Construct constraint matrices
Operation model-Iteratiion: calculation
p=0 m=0
Operation model-Preparation: Define varaibles
Operation model-Preparation: Confine varaibles
Operation model-Preparation: Construct constraint matrices
Operation model-Iteratiion: calculation
p=1 m=0
Operation model-Preparation: Define varaibles
Operation model-Preparation: Confine varaibles
Operation model-Preparation: Construct constraint matrices
Operation model-Iteratiion: calculation
p=2 m=0
Operation model-Preparation: Define varaibles
Operation model-Preparation: Confine varaibles
Operation model-Preparation: Construct constraint matrices
Operation model-Iteratiion: calculation
p=3 m=0
p=0 m=10000
p=1 m=10000
p=2 m=10000
p=3 m=10000
p=0 m=19999
p=1 m=19999
p=2 m=19999
p=3 m=19999
***time_propagation_single: 2618.532933473587
stage 0: maximum violate of volt_min [0.0362] at index [9]
stage 0: maximum violate of volt_max [0.] at index [0]
stage 0: maximum violate of line_max [0.0012] at index [76]

stage 1: maximum violate of volt_min [0.0979] at index [93]
stage 1: maximum violate of volt_max [0.] at index [0]
stage 1: maximum violate of line_max [0.12325] at index [76]

stage 2: maximum violate of volt_min [0.0212] at index [80]
stage 2: maximum violate of volt_max [0.] at index [0]
stage 2: maximum violate of line_max [0.08595] at index [76]

stage 3: maximum violate of volt_min [0.02055] at index [79]
stage 3: maximum violate of volt_max [0.1026] at index [70]
stage 3: maximum violate of line_max [0.10605] at index [58]

kiter:  2
Planning model: Define parameters
Time= 0.0
Planning model: Define varaibles
Time= 0.03194427490234375
Planning model: Define objectices
Time= 0.012935876846313477
Planning model: Construct constraint matrices
Time= 0.13035058975219727
Planning model: Write constraints
Planning model: Write constraints-variable
Planning model: Write constraints-linear
Planning model: Write constraints-cone
Time= 262.75809049606323
Planning model: Solve problem
Solver=  gurobi
Status=  optimal
Time= 3682.2133679389954
Planning model: Extract results
Imaxlit_sec: 4.560000
Df_Ungap:
         Unodemax  Unodemin  Ildrtmax  Gapxymax      Gaplsmax  Gappsmax
stage1  1.000000  0.964646  0.689132  0.000362  6.022409e-10       0.0
stage2  1.000000  0.963179  0.675552  0.000362  6.022409e-10       0.0
stage3  1.000000  0.966705  0.626512  0.000362  6.022409e-10       0.0
stage4  1.000819  0.969261  0.590330  0.000362  6.022409e-10       0.0

Df_Schme_select:
                       0                1
stage1          (7, 72)             None
stage2      (7, 72, 83)             None
stage3  (7, 64, 72, 83)             None
stage4         (29, 39)  (7, 64, 72, 83)

Df_Ssopt_select:
            7   12   13   20    29    39   53   60    64    72   76    83   sum
stage1  0.02  0.0  0.0  0.0  0.00  0.00  0.0  0.0  0.00  0.00  0.0  0.00  0.02
stage2  0.32  0.0  0.0  0.0  0.00  0.00  0.0  0.0  0.00  0.15  0.0  0.34  0.81
stage3  0.52  0.0  0.0  0.0  0.00  0.00  0.0  0.0  0.78  0.57  0.0  1.07  2.94
stage4  0.54  0.0  0.0  0.0  0.97  0.98  0.0  0.0  3.34  1.16  0.0  2.00  8.99

Df_Pevel:
          28    49    68   72    82    83    sum   ptr
stage1 -0.0  1.65  0.00  0.0  0.00  0.00   1.65  0.05
stage2  2.0  2.00  1.95  0.0  0.00  0.00   5.95  0.15
stage3  2.0  2.00  2.00  2.0  0.00  0.86   8.86  0.20
stage4  2.0  2.00  2.00  2.0  1.47  2.00  11.47  0.24

Df_Sevcs:
          28    49    68   72    82    83    sum
stage1  0.0  1.65  0.00  0.0  0.00  0.00   1.65
stage2  2.0  2.00  1.96  0.0  0.00  0.00   5.96
stage3  2.0  2.00  2.00  2.0  0.00  0.86   8.86
stage4  2.0  2.00  2.00  2.0  1.48  2.00  11.48

Df_Pdgen:
           10    11    24    29    39    40    55    60    63    64    76    sum   ptr
stage1  2.85  0.00  0.39  0.00  0.72  0.03  0.70  0.00  0.00  0.26  0.00   4.94  0.15
stage2  2.85  0.00  1.54  1.82  1.72  0.03  2.41  0.14  0.67  0.52  0.21  11.90  0.30
stage3  2.85  2.69  2.40  2.85  2.47  0.04  2.85  1.14  0.70  2.01  2.15  22.15  0.50
stage4  2.85  2.85  2.85  2.85  2.85  2.58  2.85  2.85  2.85  2.85  2.85  31.08  0.65

Df_Sdgen:
          10    11    24    29    39    40    55    60    63    64    76    sum
stage1  3.0  0.00  0.42  0.00  0.76  0.04  0.74  0.00  0.00  0.28  0.00   5.24
stage2  3.0  0.00  1.63  1.92  1.81  0.04  2.54  0.15  0.71  0.55  0.23  12.58
stage3  3.0  2.83  2.54  3.00  2.60  0.04  3.00  1.21  0.74  2.12  2.27  23.35
stage4  3.0  3.00  3.00  3.00  3.00  2.72  3.00  3.00  3.00  3.00  3.00  32.72

Df_Cost:
           sit    sop    ref      sev     evs     dgc     sls     rsum
stage1  300.0   1.60  20.00   300.00  132.00  419.20  217.98  1390.78
stage2    0.0  28.69  42.17   434.64  160.57  273.45  118.75  1058.27
stage3    0.0  32.85  29.61   308.43   44.72  166.09   69.93   651.63
stage4  119.7  28.92   0.00   119.70   12.54   44.86   52.46   378.18
csum    419.7  92.06  91.78  1162.77  349.83  903.60  459.12  3478.86

Time= 0.17869162559509277
simulate by MCS method
simulate by MCS method
simulate by MCS method
simulate by MCS method
Operation model-Preparation: Define varaibles
Operation model-Preparation: Confine varaibles
Operation model-Preparation: Construct constraint matrices
Operation model-Iteratiion: calculation
p=0 m=0
Operation model-Preparation: Define varaibles
Operation model-Preparation: Confine varaibles
Operation model-Preparation: Construct constraint matrices
Operation model-Iteratiion: calculation
p=1 m=0
Operation model-Preparation: Define varaibles
Operation model-Preparation: Confine varaibles
Operation model-Preparation: Construct constraint matrices
Operation model-Iteratiion: calculation
p=2 m=0
Operation model-Preparation: Define varaibles
Operation model-Preparation: Confine varaibles
Operation model-Preparation: Construct constraint matrices
Operation model-Iteratiion: calculation
p=3 m=0
p=0 m=10000
p=1 m=10000
p=2 m=10000
p=3 m=10000
p=0 m=19999
p=1 m=19999
p=2 m=19999
p=3 m=19999
***time_propagation_single: 2703.0866503715515
stage 0: maximum violate of volt_min [0.03125] at index [9]
stage 0: maximum violate of volt_max [0.] at index [0]
stage 0: maximum violate of line_max [0.0012] at index [76]

stage 1: maximum violate of volt_min [0.0257] at index [80]
stage 1: maximum violate of volt_max [0.] at index [0]
stage 1: maximum violate of line_max [0.0066] at index [64]

stage 2: maximum violate of volt_min [0.0477] at index [80]
stage 2: maximum violate of volt_max [0.] at index [0]
stage 2: maximum violate of line_max [0.0564] at index [64]

stage 3: maximum violate of volt_min [0.0164] at index [9]
stage 3: maximum violate of volt_max [0.0279] at index [44]
stage 3: maximum violate of line_max [0.04735] at index [58]

kiter:  3
Planning model: Define parameters
Time= 0.0
Planning model: Define varaibles
Time= 0.036934614181518555
Planning model: Define objectices
Time= 0.013958215713500977
Planning model: Construct constraint matrices
Time= 0.13866591453552246
Planning model: Write constraints
Planning model: Write constraints-variable
Planning model: Write constraints-linear
Planning model: Write constraints-cone
Time= 286.1724796295166
Planning model: Solve problem
Solver=  gurobi
Status=  optimal
Time= 3063.8605835437775
Planning model: Extract results
Imaxlit_sec: 4.560000
Df_Ungap:
         Unodemax  Unodemin  Ildrtmax  Gapxymax      Gaplsmax  Gappsmax
stage1  1.000000  0.964646  0.689132  0.000362  1.651151e-09       0.0
stage2  1.000000  0.963179  0.675552  0.000362  1.651151e-09       0.0
stage3  1.000000  0.973871  0.580884  0.000362  1.651151e-09       0.0
stage4  1.000822  0.969588  0.590330  0.000362  1.651151e-09       0.0

Df_Schme_select:
                       0                1
stage1          (7, 72)             None
stage2      (7, 72, 83)             None
stage3  (7, 64, 72, 83)             None
stage4         (29, 39)  (7, 64, 72, 83)

Df_Ssopt_select:
            7   12   13   20    29    39   53   60    64    72   76    83   sum
stage1  0.04  0.0  0.0  0.0  0.00  0.00  0.0  0.0  0.00  0.00  0.0  0.00  0.04
stage2  0.32  0.0  0.0  0.0  0.00  0.00  0.0  0.0  0.00  0.15  0.0  0.34  0.81
stage3  0.53  0.0  0.0  0.0  0.00  0.00  0.0  0.0  1.11  0.94  0.0  1.15  3.73
stage4  0.53  0.0  0.0  0.0  0.97  0.98  0.0  0.0  3.39  1.15  0.0  2.12  9.14

Df_Pevel:
          28    49    68    72    82    83    sum   ptr
stage1  0.0  1.65  0.00  0.00  0.00  0.00   1.65  0.05
stage2  2.0  2.00  1.95  0.00  0.00  0.00   5.95  0.15
stage3  2.0  2.00  2.00  1.49  0.00  1.37   8.86  0.20
stage4  2.0  2.00  2.00  2.00  1.47  2.00  11.47  0.24

Df_Sevcs:
          28    49    68    72    82    83    sum
stage1  0.0  1.65  0.00  0.00  0.00  0.00   1.65
stage2  2.0  2.00  1.96  0.00  0.00  0.00   5.96
stage3  2.0  2.00  2.00  1.49  0.00  1.38   8.87
stage4  2.0  2.00  2.00  2.00  1.48  2.00  11.48

Df_Pdgen:
           10    11    24    29    39    40    55    60    63    64    76    sum   ptr
stage1  2.85  0.00  0.39  0.00  0.72  0.03  0.70  0.00  0.00  0.26  0.00   4.94  0.15
stage2  2.85  0.00  1.54  1.82  1.72  0.03  2.41  0.14  0.66  0.52  0.21  11.90  0.30
stage3  2.85  2.22  2.37  2.85  2.44  0.04  2.85  1.10  0.70  2.66  2.08  22.15  0.50
stage4  2.85  2.85  2.85  2.85  2.85  2.58  2.85  2.85  2.85  2.85  2.85  31.08  0.65

Df_Sdgen:
          10    11    24    29    39    40    55    60    63    64    76    sum
stage1  3.0  0.00  0.42  0.00  0.76  0.04  0.74  0.00  0.00  0.28  0.00   5.24
stage2  3.0  0.00  1.63  1.92  1.81  0.04  2.54  0.15  0.70  0.55  0.23  12.57
stage3  3.0  2.34  2.50  3.00  2.57  0.04  3.00  1.16  0.74  2.80  2.19  23.34
stage4  3.0  3.00  3.00  3.00  3.00  2.72  3.00  3.00  3.00  3.00  3.00  32.72

Df_Cost:
           sit     sop    ref      sev     evs     dgc     sls     rsum
stage1  300.0    3.20  20.00   300.00  132.00  419.20  218.02  1392.42
stage2    0.0   27.94  42.17   434.64  160.57  273.08  118.75  1057.15
stage3    0.0   45.03  29.61   308.43   44.88  166.09   71.10   665.14
stage4  119.7   25.85   0.00   119.70   12.50   44.91   52.95   375.61
csum    419.7  102.02  91.78  1162.77  349.95  903.28  460.82  3490.32

Time= 0.19034886360168457
simulate by MCS method
simulate by MCS method
simulate by MCS method
simulate by MCS method
Operation model-Preparation: Define varaibles
Operation model-Preparation: Confine varaibles
Operation model-Preparation: Construct constraint matrices
Operation model-Iteratiion: calculation
p=0 m=0
Operation model-Preparation: Define varaibles
Operation model-Preparation: Confine varaibles
Operation model-Preparation: Construct constraint matrices
Operation model-Iteratiion: calculation
p=1 m=0
Operation model-Preparation: Define varaibles
Operation model-Preparation: Confine varaibles
Operation model-Preparation: Construct constraint matrices
Operation model-Iteratiion: calculation
p=2 m=0
Operation model-Preparation: Define varaibles
Operation model-Preparation: Confine varaibles
Operation model-Preparation: Construct constraint matrices
Operation model-Iteratiion: calculation
p=3 m=0
p=0 m=10000
p=1 m=10000
p=2 m=10000
p=3 m=10000
p=0 m=19999
p=1 m=19999
p=2 m=19999
p=3 m=19999
***time_propagation_single: 2682.9933516979218
stage 0: maximum violate of volt_min [0.02745] at index [9]
stage 0: maximum violate of volt_max [0.] at index [0]
stage 0: maximum violate of line_max [0.0012] at index [76]

stage 1: maximum violate of volt_min [0.0257] at index [80]
stage 1: maximum violate of volt_max [0.] at index [0]
stage 1: maximum violate of line_max [0.0066] at index [64]

stage 2: maximum violate of volt_min [0.0105] at index [9]
stage 2: maximum violate of volt_max [0.] at index [0]
stage 2: maximum violate of line_max [0.01825] at index [64]

stage 3: maximum violate of volt_min [0.01745] at index [9]
stage 3: maximum violate of volt_max [0.0279] at index [44]
stage 3: maximum violate of line_max [0.03675] at index [76]

kiter:  4
Planning model: Define parameters
Time= 0.0
Planning model: Define varaibles
Time= 0.037904977798461914
Planning model: Define objectices
Time= 0.012672185897827148
Planning model: Construct constraint matrices
Time= 0.12528681755065918
Planning model: Write constraints
Planning model: Write constraints-variable
Planning model: Write constraints-linear
Planning model: Write constraints-cone
Time= 309.54191994667053
Planning model: Solve problem
Solver=  gurobi
Status=  optimal
Time= 4174.139528989792
Planning model: Extract results
Imaxlit_sec: 4.560000
Df_Ungap:
         Unodemax  Unodemin  Ildrtmax  Gapxymax  Gaplsmax  Gappsmax
stage1  1.000000  0.964646  0.689132  0.000362       0.0       0.0
stage2  1.000000  0.963179  0.675552  0.000362       0.0       0.0
stage3  1.000000  0.973866  0.580884  0.000362       0.0       0.0
stage4  1.000822  0.970190  0.590330  0.000362       0.0       0.0

Df_Schme_select:
                       0                1
stage1          (7, 72)             None
stage2      (7, 72, 83)             None
stage3  (7, 64, 72, 83)             None
stage4         (29, 39)  (7, 64, 72, 83)

Df_Ssopt_select:
            7   12   13   20    29    39   53   60    64    72   76    83   sum
stage1  0.04  0.0  0.0  0.0  0.00  0.00  0.0  0.0  0.00  0.00  0.0  0.00  0.04
stage2  0.32  0.0  0.0  0.0  0.00  0.00  0.0  0.0  0.00  0.15  0.0  0.34  0.81
stage3  0.51  0.0  0.0  0.0  0.00  0.00  0.0  0.0  1.13  0.94  0.0  1.15  3.73
stage4  0.51  0.0  0.0  0.0  0.97  0.98  0.0  0.0  3.39  1.14  0.0  2.22  9.21

Df_Pevel:
          28    49    68    72    82    83    sum   ptr
stage1  0.0  1.65  0.00  0.00  0.00  0.00   1.65  0.05
stage2  2.0  2.00  1.95  0.00  0.00  0.00   5.95  0.15
stage3  2.0  2.00  2.00  1.48  0.00  1.38   8.86  0.20
stage4  2.0  2.00  2.00  2.00  1.47  2.00  11.47  0.24

Df_Sevcs:
          28    49    68    72    82    83    sum
stage1  0.0  1.65  0.00  0.00  0.00  0.00   1.65
stage2  2.0  2.00  1.96  0.00  0.00  0.00   5.96
stage3  2.0  2.00  2.00  1.48  0.00  1.39   8.87
stage4  2.0  2.00  2.00  2.00  1.48  2.00  11.48

Df_Pdgen:
           10    11    24    29    39    40    55    60    63    64    76    sum   ptr
stage1  2.85  0.00  0.39  0.00  0.72  0.03  0.70  0.00  0.00  0.26  0.00   4.94  0.15
stage2  2.85  0.00  1.54  1.82  1.72  0.03  2.41  0.14  0.66  0.52  0.21  11.90  0.30
stage3  2.85  2.19  2.37  2.85  2.44  0.03  2.85  1.10  0.70  2.69  2.07  22.15  0.50
stage4  2.85  2.85  2.85  2.85  2.85  2.58  2.85  2.85  2.85  2.85  2.85  31.08  0.65

Df_Sdgen:
          10    11    24    29    39    40    55    60    63    64    76    sum
stage1  3.0  0.00  0.42  0.00  0.76  0.04  0.74  0.00  0.00  0.28  0.00   5.24
stage2  3.0  0.00  1.63  1.92  1.81  0.04  2.54  0.15  0.70  0.55  0.23  12.57
stage3  3.0  2.31  2.50  3.00  2.57  0.04  3.00  1.16  0.74  2.84  2.19  23.35
stage4  3.0  3.00  3.00  3.00  3.00  2.72  3.00  3.00  3.00  3.00  3.00  32.72

Df_Cost:
           sit     sop    ref      sev     evs     dgc     sls     rsum
stage1  300.0    3.20  20.00   300.00  132.00  419.20  218.02  1392.42
stage2    0.0   27.94  42.17   434.64  160.57  273.08  118.75  1057.15
stage3    0.0   45.19  29.61   308.43   44.88  166.25   71.06   665.42
stage4  119.7   26.19   0.00   119.70   12.50   44.86   53.12   376.07
csum    419.7  102.52  91.78  1162.77  349.95  903.39  460.95  3491.06

Time= 0.2008213996887207
simulate by MCS method
simulate by MCS method
simulate by MCS method
simulate by MCS method
Operation model-Preparation: Define varaibles
Operation model-Preparation: Confine varaibles
Operation model-Preparation: Construct constraint matrices
Operation model-Iteratiion: calculation
p=0 m=0
Operation model-Preparation: Define varaibles
Operation model-Preparation: Confine varaibles
Operation model-Preparation: Construct constraint matrices
Operation model-Iteratiion: calculation
p=1 m=0
Operation model-Preparation: Define varaibles
Operation model-Preparation: Confine varaibles
Operation model-Preparation: Construct constraint matrices
Operation model-Iteratiion: calculation
p=2 m=0
Operation model-Preparation: Define varaibles
Operation model-Preparation: Confine varaibles
Operation model-Preparation: Construct constraint matrices
Operation model-Iteratiion: calculation
p=3 m=0
p=0 m=10000
p=1 m=10000
p=2 m=10000
p=3 m=10000
p=0 m=19999
p=1 m=19999
p=2 m=19999
p=3 m=19999
***time_propagation_single: 2597.4827852249146
stage 0: maximum violate of volt_min [0.02745] at index [9]
stage 0: maximum violate of volt_max [0.] at index [0]
stage 0: maximum violate of line_max [0.0012] at index [76]

stage 1: maximum violate of volt_min [0.0257] at index [80]
stage 1: maximum violate of volt_max [0.] at index [0]
stage 1: maximum violate of line_max [0.0066] at index [64]

stage 2: maximum violate of volt_min [0.01215] at index [9]
stage 2: maximum violate of volt_max [0.] at index [0]
stage 2: maximum violate of line_max [0.018] at index [64]

stage 3: maximum violate of volt_min [0.01995] at index [9]
stage 3: maximum violate of volt_max [0.0279] at index [44]
stage 3: maximum violate of line_max [0.0348] at index [76]

kiter:  5
Planning model: Define parameters
Time= 0.0
Planning model: Define varaibles
Time= 0.037926673889160156
Planning model: Define objectices
Time= 0.013964176177978516
Planning model: Construct constraint matrices
Time= 0.13225793838500977
Planning model: Write constraints
Planning model: Write constraints-variable
Planning model: Write constraints-linear
Planning model: Write constraints-cone
Time= 315.01815271377563
Planning model: Solve problem
Solver=  gurobi
Status=  optimal
Time= 2861.9920535087585
Planning model: Extract results
Imaxlit_sec: 4.560000
Df_Ungap:
         Unodemax  Unodemin  Ildrtmax  Gapxymax      Gaplsmax      Gappsmax
stage1  1.000000  0.964646  0.689132  0.000362  2.723613e-10  7.754818e-26
stage2  1.000000  0.963179  0.675552  0.000362  2.723613e-10  7.754818e-26
stage3  1.000000  0.973874  0.580884  0.000362  2.723613e-10  7.754818e-26
stage4  1.000817  0.970734  0.590330  0.000362  2.723613e-10  7.754818e-26

Df_Schme_select:
                       0                1
stage1          (7, 72)             None
stage2      (7, 72, 83)             None
stage3  (7, 64, 72, 83)             None
stage4         (29, 39)  (7, 64, 72, 83)

Df_Ssopt_select:
            7   12   13   20    29    39   53   60    64    72   76    83   sum
stage1  0.04  0.0  0.0  0.0  0.00  0.00  0.0  0.0  0.00  0.00  0.0  0.00  0.04
stage2  0.32  0.0  0.0  0.0  0.00  0.00  0.0  0.0  0.00  0.15  0.0  0.34  0.81
stage3  0.50  0.0  0.0  0.0  0.00  0.00  0.0  0.0  1.15  0.94  0.0  1.15  3.74
stage4  0.50  0.0  0.0  0.0  0.97  0.98  0.0  0.0  3.39  1.13  0.0  2.31  9.28

Df_Pevel:
          28    49    68    72    82    83    sum   ptr
stage1  0.0  1.65  0.00  0.00  0.00  0.00   1.65  0.05
stage2  2.0  2.00  1.95  0.00  0.00  0.00   5.95  0.15
stage3  2.0  2.00  2.00  1.49  0.00  1.37   8.86  0.20
stage4  2.0  2.00  2.00  2.00  1.47  2.00  11.47  0.24

Df_Sevcs:
          28    49    68    72    82    83    sum
stage1  0.0  1.65  0.00  0.00  0.00  0.00   1.65
stage2  2.0  2.00  1.96  0.00  0.00  0.00   5.96
stage3  2.0  2.00  2.00  1.49  0.00  1.38   8.87
stage4  2.0  2.00  2.00  2.00  1.48  2.00  11.48

Df_Pdgen:
           10    11    24    29    39    40    55    60    63    64    76    sum   ptr
stage1  2.85  0.00  0.39  0.00  0.72  0.03  0.70  0.00  0.00  0.26  0.00   4.94  0.15
stage2  2.85  0.00  1.54  1.82  1.72  0.03  2.41  0.14  0.67  0.52  0.21  11.90  0.30
stage3  2.85  2.17  2.37  2.85  2.44  0.04  2.85  1.10  0.70  2.73  2.07  22.15  0.50
stage4  2.85  2.85  2.85  2.85  2.85  2.58  2.85  2.85  2.85  2.85  2.85  31.08  0.65

Df_Sdgen:
          10    11    24    29    39    40    55    60    63    64    76    sum
stage1  3.0  0.00  0.42  0.00  0.76  0.04  0.74  0.00  0.00  0.28  0.00   5.24
stage2  3.0  0.00  1.63  1.92  1.81  0.04  2.54  0.15  0.71  0.55  0.23  12.58
stage3  3.0  2.29  2.50  3.00  2.57  0.04  3.00  1.16  0.74  2.87  2.18  23.35
stage4  3.0  3.00  3.00  3.00  3.00  2.72  3.00  3.00  3.00  3.00  3.00  32.72

Df_Cost:
           sit     sop    ref      sev     evs     dgc     sls     rsum
stage1  300.0    3.20  20.00   300.00  132.00  419.20  218.02  1392.42
stage2    0.0   27.94  42.17   434.64  160.57  273.45  118.75  1057.52
stage3    0.0   45.19  29.61   308.43   44.88  166.09   71.02   665.22
stage4  119.7   26.52   0.00   119.70   12.50   44.86   53.33   376.61
csum    419.7  102.85  91.78  1162.77  349.95  903.60  461.12  3491.77

Time= 0.18920159339904785
simulate by MCS method
simulate by MCS method
simulate by MCS method
simulate by MCS method
Operation model-Preparation: Define varaibles
Operation model-Preparation: Confine varaibles
Operation model-Preparation: Construct constraint matrices
Operation model-Iteratiion: calculation
p=0 m=0
Operation model-Preparation: Define varaibles
Operation model-Preparation: Confine varaibles
Operation model-Preparation: Construct constraint matrices
Operation model-Iteratiion: calculation
p=1 m=0
Operation model-Preparation: Define varaibles
Operation model-Preparation: Confine varaibles
Operation model-Preparation: Construct constraint matrices
Operation model-Iteratiion: calculation
p=2 m=0
Operation model-Preparation: Define varaibles
Operation model-Preparation: Confine varaibles
Operation model-Preparation: Construct constraint matrices
Operation model-Iteratiion: calculation
p=3 m=0
p=0 m=10000
p=1 m=10000
p=2 m=10000
p=3 m=10000
p=0 m=19999
p=1 m=19999
p=2 m=19999
p=3 m=19999
***time_propagation_single: 2731.917706012726
stage 0: maximum violate of volt_min [0.02745] at index [9]
stage 0: maximum violate of volt_max [0.] at index [0]
stage 0: maximum violate of line_max [0.0012] at index [76]

stage 1: maximum violate of volt_min [0.0257] at index [80]
stage 1: maximum violate of volt_max [0.] at index [0]
stage 1: maximum violate of line_max [0.0066] at index [64]

stage 2: maximum violate of volt_min [0.01285] at index [9]
stage 2: maximum violate of volt_max [0.] at index [0]
stage 2: maximum violate of line_max [0.01805] at index [64]

stage 3: maximum violate of volt_min [0.02075] at index [9]
stage 3: maximum violate of volt_max [0.0279] at index [44]
stage 3: maximum violate of line_max [0.033] at index [76]

kiter:  6
Planning model: Define parameters
Time= 0.0
Planning model: Define varaibles
Time= 0.054884910583496094
Planning model: Define objectices
Time= 0.0199582576751709
Planning model: Construct constraint matrices
Time= 0.15123939514160156
Planning model: Write constraints
Planning model: Write constraints-variable
Planning model: Write constraints-linear
Planning model: Write constraints-cone
Time= 537.0165565013885
Planning model: Solve problem
Solver=  gurobi
Status=  optimal
Time= 5114.963579177856
Planning model: Extract results
Imaxlit_sec: 4.560000
Df_Ungap:
         Unodemax  Unodemin  Ildrtmax  Gapxymax  Gaplsmax      Gappsmax
stage1  1.000000  0.964646  0.689132  0.000362       0.0  1.665335e-16
stage2  1.000000  0.963179  0.675552  0.000362       0.0  1.665335e-16
stage3  1.000000  0.973883  0.580884  0.000362       0.0  1.665335e-16
stage4  1.000831  0.971237  0.590330  0.000362       0.0  1.665335e-16

Df_Schme_select:
                       0                1
stage1          (7, 72)             None
stage2      (7, 72, 83)             None
stage3  (7, 64, 72, 83)             None
stage4         (29, 39)  (7, 64, 72, 83)

Df_Ssopt_select:
            7   12   13   20    29    39   53   60    64    72   76    83   sum
stage1  0.04  0.0  0.0  0.0  0.00  0.00  0.0  0.0  0.00  0.00  0.0  0.00  0.04
stage2  0.32  0.0  0.0  0.0  0.00  0.00  0.0  0.0  0.00  0.15  0.0  0.33  0.80
stage3  0.49  0.0  0.0  0.0  0.00  0.00  0.0  0.0  1.17  0.94  0.0  1.15  3.75
stage4  0.49  0.0  0.0  0.0  0.97  0.98  0.0  0.0  3.39  1.13  0.0  2.39  9.35

Df_Pevel:
          28    49    68    72    82    83    sum   ptr
stage1  0.0  1.65  0.00  0.00  0.00  0.00   1.65  0.05
stage2  2.0  2.00  1.95  0.00  0.00  0.00   5.95  0.15
stage3  2.0  2.00  2.00  1.48  0.00  1.38   8.86  0.20
stage4  2.0  2.00  2.00  2.00  1.47  2.00  11.47  0.24

Df_Sevcs:
          28    49    68    72    82    83    sum
stage1  0.0  1.65  0.00  0.00  0.00  0.00   1.65
stage2  2.0  2.00  1.96  0.00  0.00  0.00   5.96
stage3  2.0  2.00  2.00  1.49  0.00  1.38   8.87
stage4  2.0  2.00  2.00  2.00  1.48  2.00  11.48

Df_Pdgen:
           10    11    24    29    39    40    55    60    63    64    76    sum   ptr
stage1  2.85  0.00  0.39  0.00  0.72  0.03  0.70  0.00  0.00  0.26  0.00   4.94  0.15
stage2  2.85  0.00  1.54  1.82  1.72  0.03  2.41  0.14  0.66  0.52  0.21  11.90  0.30
stage3  2.85  2.15  2.37  2.85  2.44  0.03  2.85  1.09  0.70  2.76  2.06  22.15  0.50
stage4  2.85  2.85  2.85  2.85  2.85  2.58  2.85  2.85  2.85  2.85  2.85  31.08  0.65

Df_Sdgen:
          10    11    24    29    39    40    55    60    63    64    76    sum
stage1  3.0  0.00  0.42  0.00  0.76  0.04  0.74  0.00  0.00  0.28  0.00   5.24
stage2  3.0  0.00  1.63  1.92  1.81  0.04  2.54  0.15  0.70  0.55  0.23  12.57
stage3  3.0  2.26  2.50  3.00  2.57  0.04  3.00  1.16  0.74  2.91  2.18  23.36
stage4  3.0  3.00  3.00  3.00  3.00  2.72  3.00  3.00  3.00  3.00  3.00  32.72

Df_Cost:
           sit     sop    ref      sev     evs     dgc     sls     rsum
stage1  300.0    3.20  20.00   300.00  132.00  419.20  218.02  1392.42
stage2    0.0   27.94  42.17   434.64  160.57  273.08  118.76  1057.16
stage3    0.0   45.34  29.61   308.43   44.88  166.40   70.99   665.65
stage4  119.7   26.76   0.00   119.70   12.50   44.81   53.57   377.04
csum    419.7  103.24  91.78  1162.77  349.95  903.49  461.34  3492.27

Time= 0.19307994842529297
simulate by MCS method
simulate by MCS method
simulate by MCS method
simulate by MCS method
Operation model-Preparation: Define varaibles
Operation model-Preparation: Confine varaibles
Operation model-Preparation: Construct constraint matrices
Operation model-Iteratiion: calculation
p=0 m=0
Operation model-Preparation: Define varaibles
Operation model-Preparation: Confine varaibles
Operation model-Preparation: Construct constraint matrices
Operation model-Iteratiion: calculation
p=1 m=0
Operation model-Preparation: Define varaibles
Operation model-Preparation: Confine varaibles
Operation model-Preparation: Construct constraint matrices
Operation model-Iteratiion: calculation
p=2 m=0
Operation model-Preparation: Define varaibles
Operation model-Preparation: Confine varaibles
Operation model-Preparation: Construct constraint matrices
Operation model-Iteratiion: calculation
p=3 m=0
p=0 m=10000
p=1 m=10000
p=2 m=10000
p=3 m=10000
p=0 m=19999
p=1 m=19999
p=2 m=19999
p=3 m=19999
***time_propagation_single: 2700.7530176639557
stage 0: maximum violate of volt_min [0.02745] at index [9]
stage 0: maximum violate of volt_max [0.] at index [0]
stage 0: maximum violate of line_max [0.0012] at index [76]

stage 1: maximum violate of volt_min [0.0257] at index [80]
stage 1: maximum violate of volt_max [0.] at index [0]
stage 1: maximum violate of line_max [0.0066] at index [64]

stage 2: maximum violate of volt_min [0.0136] at index [9]
stage 2: maximum violate of volt_max [0.] at index [0]
stage 2: maximum violate of line_max [0.018] at index [64]

stage 3: maximum violate of volt_min [0.02205] at index [9]
stage 3: maximum violate of volt_max [0.0279] at index [44]
stage 3: maximum violate of line_max [0.0318] at index [76]

kiter:  7
Planning model: Define parameters
Time= 0.0
Planning model: Define varaibles
Time= 0.041502952575683594
Planning model: Define objectices
Time= 0.015758275985717773
Planning model: Construct constraint matrices
Time= 0.13667583465576172
Planning model: Write constraints
Planning model: Write constraints-variable
Planning model: Write constraints-linear
Planning model: Write constraints-cone
Time= 412.9879541397095
Planning model: Solve problem
Solver=  gurobi
Status=  optimal
Time= 3746.2429049015045
Planning model: Extract results
Imaxlit_sec: 4.560000
Df_Ungap:
         Unodemax  Unodemin  Ildrtmax  Gapxymax      Gaplsmax  Gappsmax
stage1  1.000000  0.964646  0.689132  0.000489  2.013782e-09       0.0
stage2  1.000000  0.963179  0.675552  0.000489  2.013782e-09       0.0
stage3  1.000000  0.973879  0.580884  0.000489  2.013782e-09       0.0
stage4  1.000818  0.971686  0.590330  0.000489  2.013782e-09       0.0

Df_Schme_select:
                       0                1
stage1          (7, 72)             None
stage2      (7, 72, 83)             None
stage3  (7, 64, 72, 83)             None
stage4         (29, 39)  (7, 64, 72, 83)

Df_Ssopt_select:
            7   12   13   20    29    39   53   60    64    72   76    83   sum
stage1  0.04  0.0  0.0  0.0  0.00  0.00  0.0  0.0  0.00  0.00  0.0  0.00  0.04
stage2  0.32  0.0  0.0  0.0  0.00  0.00  0.0  0.0  0.00  0.15  0.0  0.34  0.81
stage3  0.48  0.0  0.0  0.0  0.00  0.00  0.0  0.0  1.18  0.94  0.0  1.15  3.75
stage4  0.48  0.0  0.0  0.0  0.97  0.98  0.0  0.0  3.39  1.12  0.0  2.47  9.41

Df_Pevel:
          28    49    68    72    82    83    sum   ptr
stage1  0.0  1.65  0.00  0.00  0.00  0.00   1.65  0.05
stage2  2.0  2.00  1.95  0.00  0.00  0.00   5.95  0.15
stage3  2.0  2.00  2.00  1.49  0.00  1.37   8.86  0.20
stage4  2.0  2.00  2.00  2.00  1.47  2.00  11.47  0.24

Df_Sevcs:
          28    49    68    72    82    83    sum
stage1  0.0  1.65  0.00  0.00  0.00  0.00   1.65
stage2  2.0  2.00  1.96  0.00  0.00  0.00   5.96
stage3  2.0  2.00  2.00  1.49  0.00  1.38   8.87
stage4  2.0  2.00  2.00  2.00  1.48  2.00  11.48

Df_Pdgen:
           10    11    24    29    39    40    55    60    63    64    76    sum   ptr
stage1  2.85  0.00  0.39  0.00  0.72  0.03  0.70  0.00  0.00  0.26  0.00   4.94  0.15
stage2  2.85  0.00  1.54  1.82  1.72  0.03  2.41  0.14  0.66  0.52  0.21  11.90  0.30
stage3  2.85  2.12  2.36  2.85  2.43  0.04  2.85  1.09  0.70  2.79  2.06  22.15  0.50
stage4  2.85  2.85  2.85  2.85  2.85  2.58  2.85  2.85  2.85  2.85  2.85  31.08  0.65

Df_Sdgen:
          10    11    24    29    39    40    55    60    63    64    76    sum
stage1  3.0  0.00  0.42  0.00  0.76  0.04  0.74  0.00  0.00  0.28  0.00   5.24
stage2  3.0  0.00  1.63  1.92  1.81  0.04  2.54  0.15  0.70  0.55  0.23  12.57
stage3  3.0  2.24  2.49  3.00  2.57  0.04  3.00  1.15  0.75  2.94  2.17  23.35
stage4  3.0  3.00  3.00  3.00  3.00  2.72  3.00  3.00  3.00  3.00  3.00  32.72

Df_Cost:
           sit     sop    ref      sev     evs     dgc     sls     rsum
stage1  300.0    3.20  20.00   300.00  132.00  419.20  218.02  1392.42
stage2    0.0   27.94  42.17   434.64  160.57  273.08  118.75  1057.15
stage3    0.0   45.34  29.61   308.43   44.88  166.25   70.97   665.48
stage4  119.7   27.10   0.00   119.70   12.50   44.86   53.84   377.70
csum    419.7  103.58  91.78  1162.77  349.95  903.39  461.58  3492.75

Time= 0.20356106758117676
simulate by MCS method
simulate by MCS method
simulate by MCS method
simulate by MCS method
Operation model-Preparation: Define varaibles
Operation model-Preparation: Confine varaibles
Operation model-Preparation: Construct constraint matrices
Operation model-Iteratiion: calculation
p=0 m=0
Operation model-Preparation: Define varaibles
Operation model-Preparation: Confine varaibles
Operation model-Preparation: Construct constraint matrices
Operation model-Iteratiion: calculation
p=1 m=0
Operation model-Preparation: Define varaibles
Operation model-Preparation: Confine varaibles
Operation model-Preparation: Construct constraint matrices
Operation model-Iteratiion: calculation
p=2 m=0
Operation model-Preparation: Define varaibles
Operation model-Preparation: Confine varaibles
Operation model-Preparation: Construct constraint matrices
Operation model-Iteratiion: calculation
p=3 m=0
p=0 m=10000
p=1 m=10000
p=2 m=10000
p=3 m=10000
p=0 m=19999
p=1 m=19999
p=2 m=19999
p=3 m=19999
***time_propagation_single: 3005.534905195236
stage 0: maximum violate of volt_min [0.02745] at index [9]
stage 0: maximum violate of volt_max [0.] at index [0]
stage 0: maximum violate of line_max [0.0012] at index [76]

stage 1: maximum violate of volt_min [0.0257] at index [80]
stage 1: maximum violate of volt_max [0.] at index [0]
stage 1: maximum violate of line_max [0.0066] at index [64]

stage 2: maximum violate of volt_min [0.01425] at index [9]
stage 2: maximum violate of volt_max [0.] at index [0]
stage 2: maximum violate of line_max [0.018] at index [64]

stage 3: maximum violate of volt_min [0.02345] at index [9]
stage 3: maximum violate of volt_max [0.0279] at index [44]
stage 3: maximum violate of line_max [0.0307] at index [76]

kiter:  8
Planning model: Define parameters
Time= 0.0010230541229248047
Planning model: Define varaibles
Time= 0.0548548698425293
Planning model: Define objectices
Time= 0.021941661834716797
Planning model: Construct constraint matrices
Time= 0.13663363456726074
Planning model: Write constraints
Planning model: Write constraints-variable
Planning model: Write constraints-linear
Planning model: Write constraints-cone
Time= 526.222820520401
Planning model: Solve problem
Solver=  gurobi
Status=  optimal
Time= 4399.972834348679
Planning model: Extract results
Imaxlit_sec: 4.560000
Df_Ungap:
         Unodemax  Unodemin  Ildrtmax  Gapxymax      Gaplsmax      Gappsmax
stage1  1.000000  0.964646  0.689132  0.000362  6.242925e-11  4.185344e-09
stage2  1.000000  0.963179  0.675552  0.000362  6.242925e-11  4.185344e-09
stage3  1.000000  0.974142  0.580884  0.000362  6.242925e-11  4.185344e-09
stage4  1.001331  0.972741  0.590330  0.000362  6.242925e-11  4.185344e-09

Df_Schme_select:
                       0                1
stage1          (7, 72)             None
stage2      (7, 72, 83)             None
stage3  (7, 64, 72, 83)             None
stage4         (29, 39)  (7, 64, 72, 83)

Df_Ssopt_select:
            7   12   13   20    29    39   53   60    64    72   76    83   sum
stage1  0.04  0.0  0.0  0.0  0.00  0.00  0.0  0.0  0.00  0.00  0.0  0.00  0.04
stage2  0.32  0.0  0.0  0.0  0.00  0.00  0.0  0.0  0.00  0.15  0.0  0.34  0.81
stage3  0.47  0.0  0.0  0.0  0.00  0.00  0.0  0.0  1.20  0.99  0.0  1.10  3.76
stage4  0.47  0.0  0.0  0.0  0.97  0.98  0.0  0.0  3.39  1.16  0.0  2.55  9.52

Df_Pevel:
          28    49    68    72    82   83    sum   ptr
stage1  0.0  1.65  0.00  0.00  0.00  0.0   1.65  0.05
stage2  2.0  2.00  1.95  0.00  0.00  0.0   5.95  0.15
stage3  2.0  2.00  2.00  1.83  1.03  0.0   8.86  0.20
stage4  2.0  2.00  2.00  2.00  1.47  2.0  11.47  0.24

Df_Sevcs:
          28    49    68    72    82   83    sum
stage1  0.0  1.65  0.00  0.00  0.00  0.0   1.65
stage2  2.0  2.00  1.96  0.00  0.00  0.0   5.96
stage3  2.0  2.00  2.00  1.84  1.03  0.0   8.87
stage4  2.0  2.00  2.00  2.00  1.48  2.0  11.48

Df_Pdgen:
           10    11    24    29    39    40    55    60    63    64    76    sum   ptr
stage1  2.85  0.00  0.39  0.00  0.72  0.03  0.70  0.00  0.00  0.26  0.00   4.94  0.15
stage2  2.85  0.00  1.54  1.82  1.72  0.03  2.41  0.14  0.66  0.52  0.21  11.90  0.30
stage3  2.85  2.10  2.36  2.85  2.44  0.03  2.85  1.09  0.70  2.82  2.06  22.15  0.50
stage4  2.85  2.85  2.85  2.85  2.85  2.58  2.85  2.85  2.85  2.85  2.85  31.08  0.65

Df_Sdgen:
          10    11    24    29    39    40    55    60    63    64    76    sum
stage1  3.0  0.00  0.42  0.00  0.76  0.04  0.74  0.00  0.00  0.28  0.00   5.24
stage2  3.0  0.00  1.63  1.92  1.81  0.04  2.54  0.15  0.70  0.55  0.23  12.57
stage3  3.0  2.22  2.49  3.00  2.57  0.04  3.00  1.15  0.74  2.98  2.17  23.36
stage4  3.0  3.00  3.00  3.00  3.00  2.72  3.00  3.00  3.00  3.00  3.00  32.72

Df_Cost:
           sit     sop    ref      sev     evs     dgc     sls     rsum
stage1  300.0    3.20  20.00   300.00  132.00  419.20  218.02  1392.42
stage2    0.0   27.94  42.17   434.64  160.57  273.08  118.75  1057.15
stage3    0.0   45.49  29.61   308.43   44.88  166.40   71.03   665.84
stage4  119.7   27.53   0.00   119.70   12.50   44.81   54.13   378.37
csum    419.7  104.16  91.78  1162.77  349.95  903.49  461.93  3493.78

Time= 0.19448018074035645
simulate by MCS method
simulate by MCS method
simulate by MCS method
simulate by MCS method
Operation model-Preparation: Define varaibles
Operation model-Preparation: Confine varaibles
Operation model-Preparation: Construct constraint matrices
Operation model-Iteratiion: calculation
p=0 m=0
Operation model-Preparation: Define varaibles
Operation model-Preparation: Confine varaibles
Operation model-Preparation: Construct constraint matrices
Operation model-Iteratiion: calculation
p=1 m=0
Operation model-Preparation: Define varaibles
Operation model-Preparation: Confine varaibles
Operation model-Preparation: Construct constraint matrices
Operation model-Iteratiion: calculation
p=2 m=0
Operation model-Preparation: Define varaibles
Operation model-Preparation: Confine varaibles
Operation model-Preparation: Construct constraint matrices
Operation model-Iteratiion: calculation
p=3 m=0
p=0 m=10000
p=1 m=10000
p=2 m=10000
p=3 m=10000
p=0 m=19999
p=1 m=19999
p=2 m=19999
p=3 m=19999
***time_propagation_single: 3222.75231385231
stage 0: maximum violate of volt_min [0.02745] at index [9]
stage 0: maximum violate of volt_max [0.] at index [0]
stage 0: maximum violate of line_max [0.0012] at index [76]

stage 1: maximum violate of volt_min [0.0257] at index [80]
stage 1: maximum violate of volt_max [0.] at index [0]
stage 1: maximum violate of line_max [0.0066] at index [64]

stage 2: maximum violate of volt_min [0.0152] at index [9]
stage 2: maximum violate of volt_max [0.] at index [0]
stage 2: maximum violate of line_max [0.0265] at index [64]

stage 3: maximum violate of volt_min [0.0251] at index [9]
stage 3: maximum violate of volt_max [0.0302] at index [70]
stage 3: maximum violate of line_max [0.02975] at index [76]

kiter:  9
Planning model: Define parameters
Time= 0.0010290145874023438
Planning model: Define varaibles
Time= 0.05201387405395508
Planning model: Define objectices
Time= 0.022944211959838867
Planning model: Construct constraint matrices
Time= 0.13802814483642578
Planning model: Write constraints
Planning model: Write constraints-variable
Planning model: Write constraints-linear
Planning model: Write constraints-cone
Time= 539.1453216075897
Planning model: Solve problem
Solver=  gurobi
Status=  optimal
Time= 5309.966291427612
Planning model: Extract results
Imaxlit_sec: 4.560000
Df_Ungap:
         Unodemax  Unodemin  Ildrtmax  Gapxymax  Gaplsmax      Gappsmax
stage1  1.000000  0.964646  0.689132  0.000362       0.0  6.938894e-17
stage2  1.000000  0.963179  0.675552  0.000362       0.0  6.938894e-17
stage3  1.000000  0.973877  0.580884  0.000362       0.0  6.938894e-17
stage4  1.001354  0.972747  0.590330  0.000362       0.0  6.938894e-17

Df_Schme_select:
                       0                1
stage1          (7, 72)             None
stage2      (7, 72, 83)             None
stage3  (7, 64, 72, 83)             None
stage4         (29, 39)  (7, 64, 72, 83)

Df_Ssopt_select:
            7   12   13   20    29    39   53   60    64    72   76    83   sum
stage1  0.04  0.0  0.0  0.0  0.00  0.00  0.0  0.0  0.00  0.00  0.0  0.00  0.04
stage2  0.32  0.0  0.0  0.0  0.00  0.00  0.0  0.0  0.00  0.15  0.0  0.33  0.80
stage3  0.47  0.0  0.0  0.0  0.00  0.00  0.0  0.0  1.20  0.94  0.0  1.15  3.76
stage4  0.47  0.0  0.0  0.0  0.97  0.98  0.0  0.0  3.39  1.16  0.0  2.55  9.52

Df_Pevel:
          28    49    68    72    82    83    sum   ptr
stage1  0.0  1.65  0.00  0.00  0.00  0.00   1.65  0.05
stage2  2.0  2.00  1.95  0.00  0.00  0.00   5.95  0.15
stage3  2.0  2.00  2.00  1.48  0.00  1.38   8.86  0.20
stage4  2.0  2.00  2.00  2.00  1.47  2.00  11.47  0.24

Df_Sevcs:
          28    49    68    72    82    83    sum
stage1  0.0  1.65  0.00  0.00  0.00  0.00   1.65
stage2  2.0  2.00  1.96  0.00  0.00  0.00   5.96
stage3  2.0  2.00  2.00  1.48  0.00  1.39   8.87
stage4  2.0  2.00  2.00  2.00  1.48  2.00  11.48

Df_Pdgen:
           10    11    24    29    39    40    55    60    63    64    76    sum   ptr
stage1  2.85  0.00  0.39  0.00  0.72  0.03  0.70  0.00  0.00  0.26  0.00   4.94  0.15
stage2  2.85  0.00  1.54  1.82  1.72  0.03  2.41  0.14  0.66  0.52  0.21  11.90  0.30
stage3  2.85  2.09  2.36  2.85  2.44  0.03  2.85  1.09  0.70  2.83  2.05  22.15  0.50
stage4  2.85  2.85  2.85  2.85  2.85  2.58  2.85  2.85  2.85  2.85  2.85  31.08  0.65

Df_Sdgen:
          10    11    24    29    39    40    55    60    63    64    76    sum
stage1  3.0  0.00  0.42  0.00  0.76  0.04  0.74  0.00  0.00  0.28  0.00   5.24
stage2  3.0  0.00  1.63  1.92  1.81  0.04  2.54  0.15  0.70  0.55  0.23  12.57
stage3  3.0  2.21  2.49  3.00  2.57  0.04  3.00  1.15  0.74  2.98  2.17  23.35
stage4  3.0  3.00  3.00  3.00  3.00  2.72  3.00  3.00  3.00  3.00  3.00  32.72

Df_Cost:
           sit     sop    ref      sev     evs     dgc     sls     rsum
stage1  300.0    3.20  20.00   300.00  132.00  419.20  218.02  1392.42
stage2    0.0   27.94  42.17   434.64  160.57  273.08  118.75  1057.15
stage3    0.0   45.49  29.61   308.43   44.88  166.25   70.94   665.60
stage4  119.7   27.53   0.00   119.70   12.50   44.86   54.13   378.42
csum    419.7  104.16  91.78  1162.77  349.95  903.39  461.84  3493.59

Time= 0.3806426525115967
simulate by MCS method
simulate by MCS method
simulate by MCS method
simulate by MCS method
Operation model-Preparation: Define varaibles
Operation model-Preparation: Confine varaibles
Operation model-Preparation: Construct constraint matrices
Operation model-Iteratiion: calculation
p=0 m=0
Operation model-Preparation: Define varaibles
Operation model-Preparation: Confine varaibles
Operation model-Preparation: Construct constraint matrices
Operation model-Iteratiion: calculation
p=1 m=0
Operation model-Preparation: Define varaibles
Operation model-Preparation: Confine varaibles
Operation model-Preparation: Construct constraint matrices
Operation model-Iteratiion: calculation
p=2 m=0
Operation model-Preparation: Define varaibles
Operation model-Preparation: Confine varaibles
Operation model-Preparation: Construct constraint matrices
Operation model-Iteratiion: calculation
p=3 m=0
p=0 m=10000
p=1 m=10000
p=2 m=10000
p=3 m=10000
p=0 m=19999
p=1 m=19999
p=2 m=19999
p=3 m=19999
***time_propagation_single: 2993.20605969429
stage 0: maximum violate of volt_min [0.02745] at index [9]
stage 0: maximum violate of volt_max [0.] at index [0]
stage 0: maximum violate of line_max [0.0012] at index [76]

stage 1: maximum violate of volt_min [0.0257] at index [80]
stage 1: maximum violate of volt_max [0.] at index [0]
stage 1: maximum violate of line_max [0.0066] at index [64]

stage 2: maximum violate of volt_min [0.0151] at index [9]
stage 2: maximum violate of volt_max [0.] at index [0]
stage 2: maximum violate of line_max [0.01785] at index [64]

stage 3: maximum violate of volt_min [0.0251] at index [9]
stage 3: maximum violate of volt_max [0.0302] at index [70]
stage 3: maximum violate of line_max [0.02975] at index [76]

kiter:  10
Planning model: Define parameters
Time= 0.0
Planning model: Define varaibles
Time= 0.06286168098449707
Planning model: Define objectices
Time= 0.030747652053833008
Planning model: Construct constraint matrices
Time= 0.14563393592834473
Planning model: Write constraints
Planning model: Write constraints-variable
Planning model: Write constraints-linear
Planning model: Write constraints-cone
Time= 637.7915892601013
Planning model: Solve problem
Solver=  gurobi
Status=  optimal
Time= 7356.471604824066
Planning model: Extract results
Imaxlit_sec: 4.560000
Df_Ungap:
         Unodemax  Unodemin  Ildrtmax  Gapxymax  Gaplsmax      Gappsmax
stage1  1.000000  0.964646  0.689132  0.000362       0.0  4.718448e-16
stage2  1.000000  0.963179  0.675552  0.000362       0.0  4.718448e-16
stage3  1.000000  0.973880  0.580884  0.000362       0.0  4.718448e-16
stage4  1.001341  0.972753  0.499387  0.000362       0.0  4.718448e-16

Df_Schme_select:
                       0                1
stage1          (7, 72)             None
stage2      (7, 72, 83)             None
stage3  (7, 64, 72, 83)             None
stage4     (12, 39, 60)  (7, 64, 72, 83)

Df_Ssopt_select:
            7    12   13   20   29    39   53    60    64    72   76    83   sum
stage1  0.04  0.00  0.0  0.0  0.0  0.00  0.0  0.00  0.00  0.00  0.0  0.00  0.04
stage2  0.32  0.00  0.0  0.0  0.0  0.00  0.0  0.00  0.00  0.15  0.0  0.34  0.81
stage3  0.47  0.00  0.0  0.0  0.0  0.00  0.0  0.00  1.20  0.94  0.0  1.15  3.76
stage4  0.47  0.98  0.0  0.0  0.0  0.98  0.0  0.01  3.39  1.16  0.0  2.55  9.54

Df_Pevel:
          28    49    68    72    82    83    sum   ptr
stage1  0.0  1.65  0.00  0.00  0.00  0.00   1.65  0.05
stage2  2.0  2.00  1.95  0.00  0.00  0.00   5.95  0.15
stage3  2.0  2.00  2.00  1.49  0.00  1.37   8.86  0.20
stage4  2.0  2.00  2.00  2.00  1.47  2.00  11.47  0.24

Df_Sevcs:
          28    49    68   72    82    83    sum
stage1  0.0  1.65  0.00  0.0  0.00  0.00   1.65
stage2  2.0  2.00  1.96  0.0  0.00  0.00   5.96
stage3  2.0  2.00  2.00  1.5  0.00  1.37   8.87
stage4  2.0  2.00  2.00  2.0  1.48  2.00  11.48

Df_Pdgen:
           10    11    24    29    39    40    55    60    63    64    76    sum   ptr
stage1  2.85  0.00  0.39  0.00  0.72  0.03  0.70  0.00  0.00  0.26  0.00   4.94  0.15
stage2  2.85  0.00  1.54  1.82  1.72  0.03  2.41  0.14  0.66  0.52  0.21  11.90  0.30
stage3  2.85  2.09  2.36  2.85  2.44  0.03  2.85  1.09  0.70  2.83  2.05  22.15  0.50
stage4  2.85  2.85  2.85  2.85  2.85  2.58  2.85  2.85  2.85  2.85  2.85  31.08  0.65

Df_Sdgen:
          10    11    24    29    39    40    55    60    63    64    76    sum
stage1  3.0  0.00  0.42  0.00  0.76  0.04  0.74  0.00  0.00  0.28  0.00   5.24
stage2  3.0  0.00  1.63  1.92  1.81  0.04  2.54  0.15  0.70  0.55  0.23  12.57
stage3  3.0  2.21  2.49  3.00  2.57  0.04  3.00  1.15  0.74  2.98  2.17  23.35
stage4  3.0  3.00  3.00  3.00  3.00  2.72  3.00  3.00  3.00  3.00  3.00  32.72

Df_Cost:
           sit     sop     ref      sev     evs     dgc     sls     rsum
stage1  300.0    3.20   20.00   300.00  132.00  419.20  218.02  1392.42
stage2    0.0   27.94   42.17   434.64  160.57  273.08  118.75  1057.15
stage3    0.0   45.49   29.61   308.43   44.88  166.25   70.94   665.60
stage4  119.7   27.67   37.20   119.70   12.50   44.86   52.28   413.91
csum    419.7  104.30  128.98  1162.77  349.95  903.39  459.99  3529.08

Time= 0.7457473278045654
simulate by MCS method
simulate by MCS method
simulate by MCS method
simulate by MCS method
Operation model-Preparation: Define varaibles
Operation model-Preparation: Confine varaibles
Operation model-Preparation: Construct constraint matrices
Operation model-Iteratiion: calculation
p=0 m=0
Operation model-Preparation: Define varaibles
Operation model-Preparation: Confine varaibles
Operation model-Preparation: Construct constraint matrices
Operation model-Iteratiion: calculation
p=1 m=0
Operation model-Preparation: Define varaibles
Operation model-Preparation: Confine varaibles
Operation model-Preparation: Construct constraint matrices
Operation model-Iteratiion: calculation
p=2 m=0
Operation model-Preparation: Define varaibles
Operation model-Preparation: Confine varaibles
Operation model-Preparation: Construct constraint matrices
Operation model-Iteratiion: calculation
p=3 m=0
p=0 m=10000
p=1 m=10000
p=2 m=10000
p=3 m=10000
p=0 m=19999
p=1 m=19999
p=2 m=19999
p=3 m=19999
***time_propagation_single: 2917.340315103531
stage 0: maximum violate of volt_min [0.02745] at index [9]
stage 0: maximum violate of volt_max [0.] at index [0]
stage 0: maximum violate of line_max [0.0012] at index [76]

stage 1: maximum violate of volt_min [0.0257] at index [80]
stage 1: maximum violate of volt_max [0.] at index [0]
stage 1: maximum violate of line_max [0.0066] at index [64]

stage 2: maximum violate of volt_min [0.0151] at index [9]
stage 2: maximum violate of volt_max [0.] at index [0]
stage 2: maximum violate of line_max [0.01815] at index [64]

stage 3: maximum violate of volt_min [0.0251] at index [9]
stage 3: maximum violate of volt_max [0.02995] at index [70]
stage 3: maximum violate of line_max [0.02975] at index [76]

time_totaliztion by mcs: 78334.08091259003s=21.759466920163895h
time_optimiztion by mcs: 47825.38821220398s=13.28483005894555h
time_propagation by mcs: 30477.50147843361s=8.465972632898225h
Part 3: test different schedule strategies...
strategy-ini: No strategy is adapted
Operation model-Preparation: Define varaibles
Operation model-Preparation: Confine varaibles
Operation model-Preparation: Construct constraint matrices
Operation model-Iteratiion: calculation
p=0 m=0
Operation model-Preparation: Define varaibles
Operation model-Preparation: Confine varaibles
Operation model-Preparation: Construct constraint matrices
Operation model-Iteratiion: calculation
p=1 m=0
Operation model-Preparation: Define varaibles
Operation model-Preparation: Confine varaibles
Operation model-Preparation: Construct constraint matrices
Operation model-Iteratiion: calculation
p=2 m=0
Operation model-Preparation: Define varaibles
Operation model-Preparation: Confine varaibles
Operation model-Preparation: Construct constraint matrices
Operation model-Iteratiion: calculation
p=3 m=0
p=0 m=10000
p=2 m=10000
p=1 m=10000
p=3 m=10000
p=0 m=19999
p=2 m=19999
p=1 m=19999
p=3 m=19999
Df_Cost_appl_detail:
         pal  trs  sit  sop  ref      sev     evs     dgc     sls  dga  lda  eva      bas     vas     rsum
stage1  0.0  0.0  0.0  0.0  0.0   300.00  132.00  419.20  237.11  0.0  0.0  0.0    10.51   62.94  1161.76
stage2  0.0  0.0  0.0  0.0  0.0   434.64  160.57  273.08  137.24  0.0  0.0  0.0   123.23  176.55  1305.31
stage3  0.0  0.0  0.0  0.0  0.0   308.43   44.88  166.25   91.14  0.0  0.0  0.0   555.41  245.05  1411.16
stage4  0.0  0.0  0.0  0.0  0.0   119.70   12.50   44.86   71.49  0.0  0.0  0.0   930.66  243.74  1422.95
csum    0.0  0.0  0.0  0.0  0.0  1162.77  349.95  903.39  536.98  0.0  0.0  0.0  1619.81  728.28  5301.18

Df_Cost_appl_simply:
         exp  sop      evs     dgc     sls      bas     vas     rsum
stage1  0.0  0.0   432.00  419.20  237.11    10.51   62.94  1161.76
stage2  0.0  0.0   595.21  273.08  137.24   123.23  176.55  1305.31
stage3  0.0  0.0   353.31  166.25   91.14   555.41  245.05  1411.16
stage4  0.0  0.0   132.20   44.86   71.49   930.66  243.74  1422.95
csum    0.0  0.0  1512.72  903.39  536.98  1619.81  728.28  5301.18

stage 0: maximum violate of volt_min [0.0357] at index [9]
stage 0: maximum violate of volt_max [0.] at index [0]
stage 0: maximum violate of line_max [0.0012] at index [76]

stage 1: maximum violate of volt_min [0.09515] at index [9]
stage 1: maximum violate of volt_max [0.] at index [0]
stage 1: maximum violate of line_max [0.0125] at index [76]

stage 2: maximum violate of volt_min [0.20205] at index [80]
stage 2: maximum violate of volt_max [0.00175] at index [71]
stage 2: maximum violate of line_max [0.1209] at index [76]

stage 3: maximum violate of volt_min [0.34195] at index [93]
stage 3: maximum violate of volt_max [0.33745] at index [71]
stage 3: maximum violate of line_max [0.33175] at index [76]

strategy-pal: Paralle-branch strategy is adapted
Kline:  [['A'], ['A', 'I'], ['A', 'I', 'K'], ['A', 'E', 'H', 'I', 'K']]
Operation model-Preparation: Define varaibles
Operation model-Preparation: Confine varaibles
Operation model-Preparation: Construct constraint matrices
Operation model-Iteratiion: calculation
p=0 m=0
Operation model-Preparation: Define varaibles
Operation model-Preparation: Confine varaibles
Operation model-Preparation: Construct constraint matrices
Operation model-Iteratiion: calculation
p=1 m=0
Operation model-Preparation: Define varaibles
Operation model-Preparation: Confine varaibles
Operation model-Preparation: Construct constraint matrices
Operation model-Iteratiion: calculation
p=2 m=0
Operation model-Preparation: Define varaibles
Operation model-Preparation: Confine varaibles
Operation model-Preparation: Construct constraint matrices
Operation model-Iteratiion: calculation
p=3 m=0
p=1 m=10000
p=0 m=10000
p=3 m=10000
p=2 m=10000
p=1 m=19999
p=0 m=19999
p=3 m=19999
p=2 m=19999
Df_Cost_appl_detail:
             pal     trs  sit  sop  ref      sev     evs     dgc     sls  dga  lda  eva     bas    vas     rsum
stage1   361.50  197.50  0.0  0.0  0.0   300.00  132.00  419.20  220.74  0.0  0.0  0.0   10.51   7.77  1649.22
stage2   144.62   98.11  0.0  0.0  0.0   434.64  160.57  273.08  112.69  0.0  0.0  0.0   58.28   6.26  1288.25
stage3   168.04   53.30  0.0  0.0  0.0   308.43   44.88  166.25   66.11  0.0  0.0  0.0    3.36   0.14   810.51
stage4   349.75   56.74  0.0  0.0  0.0   119.70   12.50   44.86   42.46  0.0  0.0  0.0  111.38   1.12   738.51
csum    1023.91  405.65  0.0  0.0  0.0  1162.77  349.95  903.39  442.00  0.0  0.0  0.0  183.53  15.29  4486.49

Df_Cost_appl_simply:
             exp  sop      evs     dgc     sls     bas    vas     rsum
stage1   559.00  0.0   432.00  419.20  220.74   10.51   7.77  1649.22
stage2   242.73  0.0   595.21  273.08  112.69   58.28   6.26  1288.25
stage3   221.34  0.0   353.31  166.25   66.11    3.36   0.14   810.51
stage4   406.49  0.0   132.20   44.86   42.46  111.38   1.12   738.51
csum    1429.56  0.0  1512.72  903.39  442.00  183.53  15.29  4486.49

stage 0: maximum violate of volt_min [0.0027] at index [80]
stage 0: maximum violate of volt_max [0.] at index [0]
stage 0: maximum violate of line_max [0.0012] at index [76]

stage 1: maximum violate of volt_min [0.01995] at index [93]
stage 1: maximum violate of volt_max [0.] at index [0]
stage 1: maximum violate of line_max [0.0125] at index [76]

stage 2: maximum violate of volt_min [0.] at index [0]
stage 2: maximum violate of volt_max [0.00175] at index [71]
stage 2: maximum violate of line_max [0.0006] at index [29]

stage 3: maximum violate of volt_min [0.] at index [0]
stage 3: maximum violate of volt_max [0.01995] at index [71]
stage 3: maximum violate of line_max [0.1548] at index [58]

strategy-sop: SOP strategy is adapted
Operation model-Preparation: Define varaibles
Operation model-Preparation: Confine varaibles
Operation model-Preparation: Construct constraint matrices
Operation model-Iteratiion: calculation
p=0 m=0
Operation model-Preparation: Define varaibles
Operation model-Preparation: Confine varaibles
Operation model-Preparation: Construct constraint matrices
Operation model-Iteratiion: calculation
p=1 m=0
Operation model-Preparation: Define varaibles
Operation model-Preparation: Confine varaibles
Operation model-Preparation: Construct constraint matrices
Operation model-Iteratiion: calculation
p=2 m=0
Operation model-Preparation: Define varaibles
Operation model-Preparation: Confine varaibles
Operation model-Preparation: Construct constraint matrices
Operation model-Iteratiion: calculation
p=3 m=0
p=0 m=10000
p=1 m=10000
p=2 m=10000
p=3 m=10000
p=0 m=19999
p=1 m=19999
p=2 m=19999
p=3 m=19999
Df_Cost_appl_detail:
         pal  trs    sit     sop     ref      sev     evs     dgc     sls  dga  lda  eva     bas     vas     rsum
stage1  0.0  0.0  300.0    3.20   20.00   300.00  132.00  419.20  237.00  0.0  0.0  0.0   10.51   51.21  1473.12
stage2  0.0  0.0    0.0   27.94   42.17   434.64  160.57  273.08  136.28  0.0  0.0  0.0   49.04   49.26  1172.98
stage3  0.0  0.0    0.0   45.49   29.61   308.43   44.88  166.25   84.49  0.0  0.0  0.0   75.77   12.67   767.59
stage4  0.0  0.0  119.7   27.67   37.20   119.70   12.50   44.86   56.86  0.0  0.0  0.0   82.85   13.56   514.90
csum    0.0  0.0  419.7  104.30  128.98  1162.77  349.95  903.39  514.63  0.0  0.0  0.0  218.17  126.70  3928.59

Df_Cost_appl_simply:
         exp     sop      evs     dgc     sls     bas     vas     rsum
stage1  0.0  323.20   432.00  419.20  237.00   10.51   51.21  1473.12
stage2  0.0   70.11   595.21  273.08  136.28   49.04   49.26  1172.98
stage3  0.0   75.10   353.31  166.25   84.49   75.77   12.67   767.59
stage4  0.0  184.57   132.20   44.86   56.86   82.85   13.56   514.90
csum    0.0  652.98  1512.72  903.39  514.63  218.17  126.70  3928.59

stage 0: maximum violate of volt_min [0.02745] at index [9]
stage 0: maximum violate of volt_max [0.] at index [0]
stage 0: maximum violate of line_max [0.0012] at index [76]

stage 1: maximum violate of volt_min [0.0257] at index [80]
stage 1: maximum violate of volt_max [0.] at index [0]
stage 1: maximum violate of line_max [0.0066] at index [64]

stage 2: maximum violate of volt_min [0.0151] at index [9]
stage 2: maximum violate of volt_max [0.] at index [0]
stage 2: maximum violate of line_max [0.01815] at index [64]

stage 3: maximum violate of volt_min [0.0251] at index [9]
stage 3: maximum violate of volt_max [0.02995] at index [70]
stage 3: maximum violate of line_max [0.02975] at index [76]


Process finished with exit code 0
