# Supplementary material for: Multi-resource dynamic coordinated planning of flexible distribution network
Source: Nat Commun. 2024 May 29;15:4576. doi: 10.1038/s41467-024-48862-5 (PMC11530552; doi:10.1038/s41467-024-48862-5)
Supplement: Supplementary file 4 — Source Data [file 41467_2024_48862_MOESM4_ESM.zip › Fig. 7/Subfigure (c)/output_record]

D:\Anaconda\envs\multiplan\python.exe D:/PyCharm/ProbabilityPlan/ChancePlanCord/ChancePlanCord-10-order.py
path_bat: D:\PyCharm\ProbabilityPlan\Cplexdata\83NodeChkModCord\data83infrochkmodcord_trdG_kmax30_mcs_yp_risk4

                  Ptr_evel      Pevel  Sevcs  Ptr_dgen      Pdgen  Sdgen
CasePent_Stage_0      0.05   1.647405   12.0      0.15   4.942214  31.35
CasePent_Stage_1      0.15   5.950541   12.0      0.30  11.901082  31.35
CasePent_Stage_2      0.20   8.859945   12.0      0.50  22.149862  31.35
CasePent_Stage_3      0.24  11.474109   12.0      0.65  31.075711  31.35

the state of IndpDirectLRA:  True
Part 1: read case data...
             Node  Line  Ties  Slck
CaseNetwork    94    83     6    11

            2_port  3_port  4_port  total
CaseScheme      64     200     406    670

          Load  Evel  Wind  Sola  total
CaseRand    66     6     0    11     83

                  Ptr_evel      Pevel  Sevcs  Ptr_dgen      Pdgen  Sdgen
CasePent_Stage_0      0.05   1.647405   12.0      0.15   4.942214  31.35
CasePent_Stage_1      0.15   5.950541   12.0      0.30  11.901082  31.35
CasePent_Stage_2      0.20   8.859945   12.0      0.50  22.149862  31.35
CasePent_Stage_3      0.24  11.474109   12.0      0.65  31.075711  31.35

distribution of Load: mean=0.63, sigma=0.10, medin=0.75
distribution of Evel: mean=0.20, sigma=0.22, medin=0.53
distribution of Wind: mean=8.08, sigma=4.52, medin=14.38
distribution of Sola: mean=0.32, sigma=0.26, medin=0.73
Part 2: solve chance-constrained model with evolution...
            BaselitSg CirclesSg PenaltySg     VoltopmSg
selectInfro      yres     order   penalty  simultaneous

kiter:  0
Planning model: Define parameters
Time= 0.000997304916381836
Planning model: Define varaibles
Time= 0.0249330997467041
Planning model: Define objectices
Time= 0.006981372833251953
Planning model: Construct constraint matrices
Time= 0.13464021682739258
Planning model: Write constraints
Planning model: Write constraints-variable
Planning model: Write constraints-linear
Planning model: Write constraints-cone
Time= 192.95667099952698
Planning model: Solve problem
Set parameter Username
Academic license - for non-commercial use only - expires 2024-03-01
Solver=  gurobi
Status=  optimal
Time= 1198.7870168685913
Planning model: Extract results
Imaxlit_sec: 4.560000
Df_Ungap:
         Unodemax  Unodemin  Ildrtmax  Gapxymax      Gaplsmax      Gappsmax
stage1  1.000000  0.964646  0.689132  0.000362  2.983060e-21  9.822770e-25
stage2  1.000000  0.960660  0.744250  0.000362  2.983060e-21  9.822770e-25
stage3  1.000000  0.957038  0.859785  0.000362  2.983060e-21  9.822770e-25
stage4  1.033811  0.953146  0.939039  0.000362  2.983060e-21  9.822770e-25

Df_Schme_select:
 Empty DataFrame
Columns: []
Index: [stage1, stage2, stage3, stage4]

Df_Ssopt_select:
           7   12   13   20   29   39   53   60   64   72   76   83  sum
stage1  0.0  0.0  0.0  0.0  0.0  0.0  0.0  0.0  0.0  0.0  0.0  0.0  0.0
stage2  0.0  0.0  0.0  0.0  0.0  0.0  0.0  0.0  0.0  0.0  0.0  0.0  0.0
stage3  0.0  0.0  0.0  0.0  0.0  0.0  0.0  0.0  0.0  0.0  0.0  0.0  0.0
stage4  0.0  0.0  0.0  0.0  0.0  0.0  0.0  0.0  0.0  0.0  0.0  0.0  0.0

Df_Pevel:
          28    49    68    72   82    83    sum   ptr
stage1  0.0  1.65  0.00  0.00  0.0  0.00   1.65  0.05
stage2  2.0  2.00  1.95  0.00  0.0  0.00   5.95  0.15
stage3  2.0  2.00  2.00  0.86  2.0  0.00   8.86  0.20
stage4  2.0  2.00  2.00  2.00  2.0  1.47  11.47  0.24

Df_Sevcs:
          28    49    68    72   82    83    sum
stage1  0.0  1.65  0.00  0.00  0.0  0.00   1.65
stage2  2.0  2.00  1.96  0.00  0.0  0.00   5.96
stage3  2.0  2.00  2.00  0.86  2.0  0.00   8.86
stage4  2.0  2.00  2.00  2.00  2.0  1.48  11.48

Df_Pdgen:
           10    11    24    29    39    40    55    60    63    64    76    sum   ptr
stage1  2.72  0.00  0.42  0.00  0.74  0.03  0.74  0.00  0.00  0.29  0.00   4.94  0.15
stage2  2.85  0.00  1.54  1.82  1.72  0.03  2.41  0.14  0.67  0.52  0.21  11.90  0.30
stage3  2.85  2.85  2.64  2.85  2.66  0.04  2.85  1.44  0.69  0.55  2.73  22.15  0.50
stage4  2.85  2.85  2.85  2.85  2.85  2.85  2.85  2.85  2.85  2.58  2.85  31.08  0.65

Df_Sdgen:
           10   11    24    29    39    40    55    60    63    64    76    sum
stage1  2.87  0.0  0.45  0.00  0.79  0.04  0.79  0.00  0.00  0.31  0.00   5.25
stage2  3.00  0.0  1.63  1.92  1.81  0.04  2.54  0.15  0.71  0.55  0.23  12.58
stage3  3.00  3.0  2.78  3.00  2.81  0.04  3.00  1.52  0.73  0.58  2.88  23.34
stage4  3.00  3.0  3.00  3.00  3.00  3.00  3.00  3.00  3.00  2.72  3.00  32.72

Df_Cost:
         sit  sop  ref      sev     evs     dgc     sls     rsum
stage1  0.0  0.0  0.0   300.00  132.00  420.00  217.89  1069.89
stage2  0.0  0.0  0.0   434.64  160.57  273.08  117.42   985.71
stage3  0.0  0.0  0.0   308.43   44.72  165.94   66.75   585.84
stage4  0.0  0.0  0.0   119.70   12.54   44.91   51.67   228.82
csum    0.0  0.0  0.0  1162.77  349.83  903.93  453.73  2870.26

Time= 0.1935131549835205
simulate by MCS method
simulate by MCS method
simulate by MCS method
simulate by MCS method
Operation model-Preparation: Define varaibles
Operation model-Preparation: Confine varaibles
Operation model-Preparation: Construct constraint matrices
Operation model-Iteratiion: calculation
p=0 m=0
Operation model-Preparation: Define varaibles
Operation model-Preparation: Confine varaibles
Operation model-Preparation: Construct constraint matrices
Operation model-Iteratiion: calculation
p=1 m=0
Operation model-Preparation: Define varaibles
Operation model-Preparation: Confine varaibles
Operation model-Preparation: Construct constraint matrices
Operation model-Iteratiion: calculation
p=2 m=0
Operation model-Preparation: Define varaibles
Operation model-Preparation: Confine varaibles
Operation model-Preparation: Construct constraint matrices
Operation model-Iteratiion: calculation
p=3 m=0
p=0 m=10000
p=2 m=10000
p=1 m=10000
p=3 m=10000
p=2 m=19999
p=0 m=19999
p=1 m=19999
p=3 m=19999
***time_propagation_single: 2666.175503730774
stage 0: maximum violate of volt_min [0.03675] at index [9]
stage 0: maximum violate of volt_max [0.] at index [0]
stage 0: maximum violate of line_max [0.0012] at index [76]

stage 1: maximum violate of volt_min [0.09515] at index [9]
stage 1: maximum violate of volt_max [0.] at index [0]
stage 1: maximum violate of line_max [0.0125] at index [76]

stage 2: maximum violate of volt_min [0.1667] at index [93]
stage 2: maximum violate of volt_max [0.] at index [0]
stage 2: maximum violate of line_max [0.18015] at index [76]

stage 3: maximum violate of volt_min [0.3298] at index [93]
stage 3: maximum violate of volt_max [0.3223] at index [71]
stage 3: maximum violate of line_max [0.3303] at index [76]

kiter:  1
Planning model: Define parameters
Time= 0.000997304916381836
Planning model: Define varaibles
Time= 0.02892279624938965
Planning model: Define objectices
Time= 0.008975505828857422
Planning model: Construct constraint matrices
Time= 0.1356372833251953
Planning model: Write constraints
Planning model: Write constraints-variable
Planning model: Write constraints-linear
Planning model: Write constraints-cone
Time= 235.20578050613403
Planning model: Solve problem
Solver=  gurobi
Status=  optimal
Time= 2505.518614053726
Planning model: Extract results
Imaxlit_sec: 4.560000
Df_Ungap:
         Unodemax  Unodemin  Ildrtmax  Gapxymax  Gaplsmax      Gappsmax
stage1  1.000000  0.964646  0.689132  0.000362       0.0  3.330669e-16
stage2  1.000000  0.960660  0.744250  0.000362       0.0  3.330669e-16
stage3  1.000000  0.959923  0.784328  0.000362       0.0  3.330669e-16
stage4  1.002689  0.968964  0.676079  0.000362       0.0  3.330669e-16

Df_Schme_select:
                   0                1
stage1         None             None
stage2         None             None
stage3  (7, 72, 83)             None
stage4     (29, 39)  (7, 64, 72, 83)

Df_Ssopt_select:
            7   12   13   20    29    39   53   60    64    72   76    83   sum
stage1  0.00  0.0  0.0  0.0  0.00  0.00  0.0  0.0  0.00  0.00  0.0  0.00  0.00
stage2  0.00  0.0  0.0  0.0  0.00  0.00  0.0  0.0  0.00  0.00  0.0  0.00  0.00
stage3  0.17  0.0  0.0  0.0  0.00  0.00  0.0  0.0  0.00  0.22  0.0  0.16  0.55
stage4  0.28  0.0  0.0  0.0  0.85  0.87  0.0  0.0  2.66  1.37  0.0  1.17  7.20

Df_Pevel:
          28    49    68   72    82   83    sum   ptr
stage1  0.0  1.65  0.00  0.0  0.00  0.0   1.65  0.05
stage2  2.0  2.00  1.95  0.0  0.00  0.0   5.95  0.15
stage3  2.0  2.00  2.00  2.0  0.86  0.0   8.86  0.20
stage4  2.0  2.00  2.00  2.0  1.47  2.0  11.47  0.24

Df_Sevcs:
          28    49    68   72    82   83    sum
stage1  0.0  1.65  0.00  0.0  0.00  0.0   1.65
stage2  2.0  2.00  1.96  0.0  0.00  0.0   5.96
stage3  2.0  2.00  2.00  2.0  0.86  0.0   8.86
stage4  2.0  2.00  2.00  2.0  1.48  2.0  11.48

Df_Pdgen:
           10    11    24    29    39    40    55    60    63    64    76    sum   ptr
stage1  2.72  0.00  0.42  0.00  0.74  0.03  0.74  0.00  0.00  0.29  0.00   4.94  0.15
stage2  2.85  0.00  1.54  1.82  1.72  0.03  2.41  0.14  0.66  0.52  0.21  11.90  0.30
stage3  2.85  2.85  2.64  2.85  2.67  0.03  2.85  1.44  0.70  0.55  2.73  22.15  0.50
stage4  2.85  2.85  2.85  2.85  2.85  2.58  2.85  2.85  2.85  2.85  2.85  31.08  0.65

Df_Sdgen:
           10   11    24    29    39    40    55    60    63    64    76    sum
stage1  2.86  0.0  0.45  0.00  0.79  0.04  0.79  0.00  0.00  0.31  0.00   5.24
stage2  3.00  0.0  1.63  1.92  1.81  0.04  2.54  0.15  0.70  0.55  0.23  12.57
stage3  3.00  3.0  2.78  3.00  2.81  0.04  3.00  1.52  0.74  0.58  2.88  23.35
stage4  3.00  3.0  3.00  3.00  3.00  2.72  3.00  3.00  3.00  3.00  3.00  32.72

Df_Cost:
            sit    sop    ref      sev     evs     dgc     sls     rsum
stage1    0.00   0.00   0.00   300.00  132.00  419.20  217.89  1069.09
stage2    0.00   0.00   0.00   434.64  160.57  273.08  117.42   985.71
stage3  154.22   8.33  47.25   308.43   44.72  166.25   66.98   796.18
stage4  119.70  31.79  22.98   119.70   12.54   44.86   48.37   399.94
csum    273.92  40.12  70.23  1162.77  349.83  903.39  450.66  3250.92

Time= 0.20545482635498047
simulate by MCS method
simulate by MCS method
simulate by MCS method
simulate by MCS method
Operation model-Preparation: Define varaibles
Operation model-Preparation: Confine varaibles
Operation model-Preparation: Construct constraint matrices
Operation model-Iteratiion: calculation
p=0 m=0
Operation model-Preparation: Define varaibles
Operation model-Preparation: Confine varaibles
Operation model-Preparation: Construct constraint matrices
Operation model-Iteratiion: calculation
p=1 m=0
Operation model-Preparation: Define varaibles
Operation model-Preparation: Confine varaibles
Operation model-Preparation: Construct constraint matrices
Operation model-Iteratiion: calculation
p=2 m=0
Operation model-Preparation: Define varaibles
Operation model-Preparation: Confine varaibles
Operation model-Preparation: Construct constraint matrices
Operation model-Iteratiion: calculation
p=3 m=0
p=0 m=10000
p=1 m=10000
p=2 m=10000
p=3 m=10000
p=0 m=19999
p=1 m=19999
p=2 m=19999
p=3 m=19999
***time_propagation_single: 3252.1537795066833
stage 0: maximum violate of volt_min [0.03675] at index [9]
stage 0: maximum violate of volt_max [0.] at index [0]
stage 0: maximum violate of line_max [0.0012] at index [76]

stage 1: maximum violate of volt_min [0.09515] at index [9]
stage 1: maximum violate of volt_max [0.] at index [0]
stage 1: maximum violate of line_max [0.0125] at index [76]

stage 2: maximum violate of volt_min [0.12185] at index [80]
stage 2: maximum violate of volt_max [0.] at index [0]
stage 2: maximum violate of line_max [0.0923] at index [64]

stage 3: maximum violate of volt_min [0.06765] at index [9]
stage 3: maximum violate of volt_max [0.1217] at index [70]
stage 3: maximum violate of line_max [0.1294] at index [58]

kiter:  2
Planning model: Define parameters
Time= 0.0009865760803222656
Planning model: Define varaibles
Time= 0.03294086456298828
Planning model: Define objectices
Time= 0.012965202331542969
Planning model: Construct constraint matrices
Time= 0.13663482666015625
Planning model: Write constraints
Planning model: Write constraints-variable
Planning model: Write constraints-linear
Planning model: Write constraints-cone
Time= 263.69052624702454
Planning model: Solve problem
Solver=  gurobi
Status=  optimal
Time= 2594.964743614197
Planning model: Extract results
Imaxlit_sec: 4.560000
Df_Ungap:
         Unodemax  Unodemin  Ildrtmax  Gapxymax  Gaplsmax      Gappsmax
stage1  1.000000  0.964646  0.689132  0.000362       0.0  3.129441e-15
stage2  1.000000  0.960660  0.744250  0.000362       0.0  3.129441e-15
stage3  1.000000  0.961406  0.784328  0.000362       0.0  3.129441e-15
stage4  1.002694  0.970616  0.651593  0.000362       0.0  3.129441e-15

Df_Schme_select:
                   0                1
stage1         None             None
stage2         None             None
stage3  (7, 72, 83)             None
stage4     (29, 39)  (7, 64, 72, 83)

Df_Ssopt_select:
            7   12   13   20    29    39   53   60    64    72   76    83   sum
stage1  0.00  0.0  0.0  0.0  0.00  0.00  0.0  0.0  0.00  0.00  0.0  0.00  0.00
stage2  0.00  0.0  0.0  0.0  0.00  0.00  0.0  0.0  0.00  0.00  0.0  0.00  0.00
stage3  0.17  0.0  0.0  0.0  0.00  0.00  0.0  0.0  0.00  0.30  0.0  0.16  0.63
stage4  0.39  0.0  0.0  0.0  0.85  0.87  0.0  0.0  3.04  1.54  0.0  1.29  7.98

Df_Pevel:
          28    49    68   72    82   83    sum   ptr
stage1  0.0  1.65  0.00  0.0  0.00  0.0   1.65  0.05
stage2  2.0  2.00  1.95  0.0  0.00  0.0   5.95  0.15
stage3  2.0  2.00  2.00  2.0  0.86  0.0   8.86  0.20
stage4  2.0  2.00  2.00  2.0  1.47  2.0  11.47  0.24

Df_Sevcs:
          28    49    68   72    82   83    sum
stage1  0.0  1.65  0.00  0.0  0.00  0.0   1.65
stage2  2.0  2.00  1.96  0.0  0.00  0.0   5.96
stage3  2.0  2.00  2.00  2.0  0.86  0.0   8.86
stage4  2.0  2.00  2.00  2.0  1.48  2.0  11.48

Df_Pdgen:
           10    11    24    29    39    40    55    60    63    64    76    sum   ptr
stage1  2.72  0.00  0.42  0.00  0.74  0.03  0.74  0.00  0.00  0.29  0.00   4.94  0.15
stage2  2.85  0.00  1.54  1.82  1.72  0.03  2.41  0.14  0.66  0.52  0.21  11.90  0.30
stage3  2.85  2.85  2.64  2.85  2.67  0.03  2.85  1.44  0.70  0.55  2.73  22.15  0.50
stage4  2.85  2.85  2.85  2.85  2.85  2.58  2.85  2.85  2.85  2.85  2.85  31.08  0.65

Df_Sdgen:
           10   11    24    29    39    40    55    60    63    64    76    sum
stage1  2.87  0.0  0.45  0.00  0.79  0.04  0.79  0.00  0.00  0.31  0.00   5.25
stage2  3.00  0.0  1.63  1.92  1.81  0.04  2.54  0.15  0.70  0.55  0.23  12.57
stage3  3.00  3.0  2.78  3.00  2.81  0.04  3.00  1.52  0.74  0.58  2.88  23.35
stage4  3.00  3.0  3.00  3.00  3.00  2.72  3.00  3.00  3.00  3.00  3.00  32.72

Df_Cost:
            sit    sop    ref      sev     evs     dgc     sls     rsum
stage1    0.00   0.00   0.00   300.00  132.00  420.00  217.89  1069.89
stage2    0.00   0.00   0.00   434.64  160.57  272.71  117.42   985.34
stage3  154.22   9.41  47.25   308.43   44.72  166.25   67.03   797.31
stage4  119.70  35.19  22.98   119.70   12.54   44.86   49.84   404.81
csum    273.92  44.60  70.23  1162.77  349.83  903.82  452.18  3257.35

Time= 0.20245742797851562
simulate by MCS method
simulate by MCS method
simulate by MCS method
simulate by MCS method
Operation model-Preparation: Define varaibles
Operation model-Preparation: Confine varaibles
Operation model-Preparation: Construct constraint matrices
Operation model-Iteratiion: calculation
p=0 m=0
Operation model-Preparation: Define varaibles
Operation model-Preparation: Confine varaibles
Operation model-Preparation: Construct constraint matrices
Operation model-Iteratiion: calculation
p=1 m=0
Operation model-Preparation: Define varaibles
Operation model-Preparation: Confine varaibles
Operation model-Preparation: Construct constraint matrices
Operation model-Iteratiion: calculation
p=2 m=0
Operation model-Preparation: Define varaibles
Operation model-Preparation: Confine varaibles
Operation model-Preparation: Construct constraint matrices
Operation model-Iteratiion: calculation
p=3 m=0
p=0 m=10000
p=1 m=10000
p=2 m=10000
p=3 m=10000
p=0 m=19999
p=1 m=19999
p=2 m=19999
p=3 m=19999
***time_propagation_single: 3224.2479770183563
stage 0: maximum violate of volt_min [0.03675] at index [9]
stage 0: maximum violate of volt_max [0.] at index [0]
stage 0: maximum violate of line_max [0.0012] at index [76]

stage 1: maximum violate of volt_min [0.09515] at index [9]
stage 1: maximum violate of volt_max [0.] at index [0]
stage 1: maximum violate of line_max [0.0125] at index [76]

stage 2: maximum violate of volt_min [0.09435] at index [80]
stage 2: maximum violate of volt_max [0.] at index [0]
stage 2: maximum violate of line_max [0.08635] at index [64]

stage 3: maximum violate of volt_min [0.0403] at index [9]
stage 3: maximum violate of volt_max [0.06985] at index [70]
stage 3: maximum violate of line_max [0.0998] at index [58]

time_totaliztion by mcs: 16140.951219320297s=4.483597560922305h
time_optimiztion by mcs: 6992.371027469635s=1.942325285408232h
time_propagation by mcs: 9142.577260255814s=2.539604794515504h
Part 3: test different schedule strategies...
strategy-ini: No strategy is adapted
Operation model-Preparation: Define varaibles
Operation model-Preparation: Confine varaibles
Operation model-Preparation: Construct constraint matrices
Operation model-Iteratiion: calculation
p=0 m=0
Operation model-Preparation: Define varaibles
Operation model-Preparation: Confine varaibles
Operation model-Preparation: Construct constraint matrices
Operation model-Iteratiion: calculation
p=1 m=0
Operation model-Preparation: Define varaibles
Operation model-Preparation: Confine varaibles
Operation model-Preparation: Construct constraint matrices
Operation model-Iteratiion: calculation
p=2 m=0
Operation model-Preparation: Define varaibles
Operation model-Preparation: Confine varaibles
Operation model-Preparation: Construct constraint matrices
Operation model-Iteratiion: calculation
p=3 m=0
p=0 m=10000
p=2 m=10000
p=1 m=10000
p=3 m=10000
p=0 m=19999
p=2 m=19999
p=1 m=19999
p=3 m=19999
Df_Cost_appl_detail:
         pal  trs  sit  sop  ref      sev     evs     dgc     sls  dga  lda  eva      bas     vas     rsum
stage1  0.0  0.0  0.0  0.0  0.0   300.00  132.00  420.00  236.35  0.0  0.0  0.0    10.51   65.56  1164.42
stage2  0.0  0.0  0.0  0.0  0.0   434.64  160.57  272.71  137.24  0.0  0.0  0.0   123.23  176.55  1304.94
stage3  0.0  0.0  0.0  0.0  0.0   308.43   44.72  166.25   85.15  0.0  0.0  0.0   534.75  252.41  1391.71
stage4  0.0  0.0  0.0  0.0  0.0   119.70   12.54   44.86   71.49  0.0  0.0  0.0   930.66  243.74  1422.99
csum    0.0  0.0  0.0  0.0  0.0  1162.77  349.83  903.82  530.23  0.0  0.0  0.0  1599.15  738.26  5284.06

Df_Cost_appl_simply:
         exp  sop      evs     dgc     sls      bas     vas     rsum
stage1  0.0  0.0   432.00  420.00  236.35    10.51   65.56  1164.42
stage2  0.0  0.0   595.21  272.71  137.24   123.23  176.55  1304.94
stage3  0.0  0.0   353.15  166.25   85.15   534.75  252.41  1391.71
stage4  0.0  0.0   132.24   44.86   71.49   930.66  243.74  1422.99
csum    0.0  0.0  1512.60  903.82  530.23  1599.15  738.26  5284.06

stage 0: maximum violate of volt_min [0.03675] at index [9]
stage 0: maximum violate of volt_max [0.] at index [0]
stage 0: maximum violate of line_max [0.0012] at index [76]

stage 1: maximum violate of volt_min [0.09515] at index [9]
stage 1: maximum violate of volt_max [0.] at index [0]
stage 1: maximum violate of line_max [0.0125] at index [76]

stage 2: maximum violate of volt_min [0.2339] at index [80]
stage 2: maximum violate of volt_max [0.] at index [0]
stage 2: maximum violate of line_max [0.11795] at index [64]

stage 3: maximum violate of volt_min [0.34195] at index [93]
stage 3: maximum violate of volt_max [0.33745] at index [71]
stage 3: maximum violate of line_max [0.33175] at index [76]

strategy-pal: Paralle-branch strategy is adapted
Kline:  [[], [], ['A', 'I'], ['A', 'E', 'H', 'I', 'K']]
Operation model-Preparation: Define varaibles
Operation model-Preparation: Confine varaibles
Operation model-Preparation: Construct constraint matrices
Operation model-Iteratiion: calculation
p=0 m=0
Operation model-Preparation: Define varaibles
Operation model-Preparation: Confine varaibles
Operation model-Preparation: Construct constraint matrices
Operation model-Iteratiion: calculation
p=1 m=0
Operation model-Preparation: Define varaibles
Operation model-Preparation: Confine varaibles
Operation model-Preparation: Construct constraint matrices
Operation model-Iteratiion: calculation
p=2 m=0
Operation model-Preparation: Define varaibles
Operation model-Preparation: Confine varaibles
Operation model-Preparation: Construct constraint matrices
Operation model-Iteratiion: calculation
p=3 m=0
p=1 m=10000
p=3 m=10000
p=2 m=10000
p=0 m=10000
p=1 m=19999
p=3 m=19999
p=2 m=19999
p=0 m=19999
Df_Cost_appl_detail:
            pal    trs  sit  sop  ref      sev     evs     dgc     sls  dga  lda  eva     bas     vas     rsum
stage1    0.00    0.0  0.0  0.0  0.0   300.00  132.00  420.00  236.35  0.0  0.0  0.0   10.51   65.56  1164.42
stage2    0.00    0.0  0.0  0.0  0.0   434.64  160.57  272.71  137.24  0.0  0.0  0.0  123.23  176.55  1304.94
stage3  342.73  106.6  0.0  0.0  0.0   308.43   44.72  166.25   68.42  0.0  0.0  0.0  192.14   17.49  1246.78
stage4  480.17   85.1  0.0  0.0  0.0   119.70   12.54   44.86   42.46  0.0  0.0  0.0  111.38    1.12   897.33
csum    822.90  191.7  0.0  0.0  0.0  1162.77  349.83  903.82  484.47  0.0  0.0  0.0  437.26  260.72  4613.47

Df_Cost_appl_simply:
             exp  sop      evs     dgc     sls     bas     vas     rsum
stage1     0.00  0.0   432.00  420.00  236.35   10.51   65.56  1164.42
stage2     0.00  0.0   595.21  272.71  137.24  123.23  176.55  1304.94
stage3   449.33  0.0   353.15  166.25   68.42  192.14   17.49  1246.78
stage4   565.27  0.0   132.24   44.86   42.46  111.38    1.12   897.33
csum    1014.60  0.0  1512.60  903.82  484.47  437.26  260.72  4613.47

stage 0: maximum violate of volt_min [0.03675] at index [9]
stage 0: maximum violate of volt_max [0.] at index [0]
stage 0: maximum violate of line_max [0.0012] at index [76]

stage 1: maximum violate of volt_min [0.09515] at index [9]
stage 1: maximum violate of volt_max [0.] at index [0]
stage 1: maximum violate of line_max [0.0125] at index [76]

stage 2: maximum violate of volt_min [0.0903] at index [93]
stage 2: maximum violate of volt_max [0.] at index [0]
stage 2: maximum violate of line_max [0.0776] at index [76]

stage 3: maximum violate of volt_min [0.] at index [0]
stage 3: maximum violate of volt_max [0.01995] at index [71]
stage 3: maximum violate of line_max [0.1548] at index [58]

strategy-sop: SOP strategy is adapted
Operation model-Preparation: Define varaibles
Operation model-Preparation: Confine varaibles
Operation model-Preparation: Construct constraint matrices
Operation model-Iteratiion: calculation
p=0 m=0
Operation model-Preparation: Define varaibles
Operation model-Preparation: Confine varaibles
Operation model-Preparation: Construct constraint matrices
Operation model-Iteratiion: calculation
p=1 m=0
Operation model-Preparation: Define varaibles
Operation model-Preparation: Confine varaibles
Operation model-Preparation: Construct constraint matrices
Operation model-Iteratiion: calculation
p=2 m=0
Operation model-Preparation: Define varaibles
Operation model-Preparation: Confine varaibles
Operation model-Preparation: Construct constraint matrices
Operation model-Iteratiion: calculation
p=3 m=0
p=0 m=10000
p=1 m=10000
p=2 m=10000
p=3 m=10000
p=0 m=19999
p=1 m=19999
p=2 m=19999
p=3 m=19999
Df_Cost_appl_detail:
         pal  trs     sit    sop    ref      sev     evs     dgc     sls  dga  lda  eva     bas     vas     rsum
stage1  0.0  0.0    0.00   0.00   0.00   300.00  132.00  420.00  236.35  0.0  0.0  0.0   10.51   65.56  1164.42
stage2  0.0  0.0    0.00   0.00   0.00   434.64  160.57  272.71  137.24  0.0  0.0  0.0  123.23  176.55  1304.94
stage3  0.0  0.0  154.22   9.41  47.25   308.43   44.72  166.25   84.38  0.0  0.0  0.0  388.49  112.17  1315.32
stage4  0.0  0.0  119.70  35.19  22.98   119.70   12.54   44.86   58.20  0.0  0.0  0.0  141.72   20.70   575.59
csum    0.0  0.0  273.92  44.60  70.23  1162.77  349.83  903.82  516.17  0.0  0.0  0.0  663.95  374.98  4360.27

Df_Cost_appl_simply:
         exp     sop      evs     dgc     sls     bas     vas     rsum
stage1  0.0    0.00   432.00  420.00  236.35   10.51   65.56  1164.42
stage2  0.0    0.00   595.21  272.71  137.24  123.23  176.55  1304.94
stage3  0.0  210.88   353.15  166.25   84.38  388.49  112.17  1315.32
stage4  0.0  177.87   132.24   44.86   58.20  141.72   20.70   575.59
csum    0.0  388.75  1512.60  903.82  516.17  663.95  374.98  4360.27

stage 0: maximum violate of volt_min [0.03675] at index [9]
stage 0: maximum violate of volt_max [0.] at index [0]
stage 0: maximum violate of line_max [0.0012] at index [76]

stage 1: maximum violate of volt_min [0.09515] at index [9]
stage 1: maximum violate of volt_max [0.] at index [0]
stage 1: maximum violate of line_max [0.0125] at index [76]

stage 2: maximum violate of volt_min [0.09435] at index [80]
stage 2: maximum violate of volt_max [0.] at index [0]
stage 2: maximum violate of line_max [0.08635] at index [64]

stage 3: maximum violate of volt_min [0.0403] at index [9]
stage 3: maximum violate of volt_max [0.06985] at index [70]
stage 3: maximum violate of line_max [0.0998] at index [58]


Process finished with exit code 0
