# Supplementary material for: Multi-resource dynamic coordinated planning of flexible distribution network
Source: Nat Commun. 2024 May 29;15:4576. doi: 10.1038/s41467-024-48862-5 (PMC11530552; doi:10.1038/s41467-024-48862-5)
Supplement: Supplementary file 4 — Source Data [file 41467_2024_48862_MOESM4_ESM.zip › Fig. 7/Subfigure (d)/output_record]

D:\Anaconda\envs\multiplan\python.exe D:/PyCharm/ProbabilityPlan/ChancePlanCord/ChancePlanCord-10-order2.py
path_bat: D:\PyCharm\ProbabilityPlan\Cplexdata\83NodeChkModCord\data83infrochkmodcord_trdG_kmax30_mcs_yp_risk5

                  Ptr_evel      Pevel  Sevcs  Ptr_dgen      Pdgen  Sdgen
CasePent_Stage_0      0.05   1.647405   12.0      0.15   4.942214  31.35
CasePent_Stage_1      0.15   5.950541   12.0      0.30  11.901082  31.35
CasePent_Stage_2      0.20   8.859945   12.0      0.50  22.149862  31.35
CasePent_Stage_3      0.24  11.474109   12.0      0.65  31.075711  31.35

the state of IndpDirectLRA:  True
Part 1: read case data...
             Node  Line  Ties  Slck
CaseNetwork    94    83     6    11

            2_port  3_port  4_port  total
CaseScheme      64     200     406    670

          Load  Evel  Wind  Sola  total
CaseRand    66     6     0    11     83

                  Ptr_evel      Pevel  Sevcs  Ptr_dgen      Pdgen  Sdgen
CasePent_Stage_0      0.05   1.647405   12.0      0.15   4.942214  31.35
CasePent_Stage_1      0.15   5.950541   12.0      0.30  11.901082  31.35
CasePent_Stage_2      0.20   8.859945   12.0      0.50  22.149862  31.35
CasePent_Stage_3      0.24  11.474109   12.0      0.65  31.075711  31.35

distribution of Load: mean=0.63, sigma=0.10, medin=0.75
distribution of Evel: mean=0.20, sigma=0.22, medin=0.53
distribution of Wind: mean=8.08, sigma=4.52, medin=14.38
distribution of Sola: mean=0.32, sigma=0.26, medin=0.73
Part 2: solve chance-constrained model with evolution...
            BaselitSg CirclesSg PenaltySg     VoltopmSg
selectInfro      yres     order   penalty  simultaneous

kiter:  0
Planning model: Define parameters
Time= 0.0
Planning model: Define varaibles
Time= 0.0249631404876709
Planning model: Define objectices
Time= 0.008945465087890625
Planning model: Construct constraint matrices
Time= 0.1356372833251953
Planning model: Write constraints
Planning model: Write constraints-variable
Planning model: Write constraints-linear
Planning model: Write constraints-cone
Time= 193.6338620185852
Planning model: Solve problem
Set parameter Username
Academic license - for non-commercial use only - expires 2024-03-01
Solver=  gurobi
Status=  optimal
Time= 1214.7194221019745
Planning model: Extract results
Imaxlit_sec: 4.560000
Df_Ungap:
         Unodemax  Unodemin  Ildrtmax  Gapxymax      Gaplsmax      Gappsmax
stage1  1.000000  0.964646  0.689132  0.000362  2.983060e-21  9.822770e-25
stage2  1.000000  0.960660  0.744250  0.000362  2.983060e-21  9.822770e-25
stage3  1.000000  0.957038  0.859785  0.000362  2.983060e-21  9.822770e-25
stage4  1.033811  0.953146  0.939039  0.000362  2.983060e-21  9.822770e-25

Df_Schme_select:
 Empty DataFrame
Columns: []
Index: [stage1, stage2, stage3, stage4]

Df_Ssopt_select:
           7   12   13   20   29   39   53   60   64   72   76   83  sum
stage1  0.0  0.0  0.0  0.0  0.0  0.0  0.0  0.0  0.0  0.0  0.0  0.0  0.0
stage2  0.0  0.0  0.0  0.0  0.0  0.0  0.0  0.0  0.0  0.0  0.0  0.0  0.0
stage3  0.0  0.0  0.0  0.0  0.0  0.0  0.0  0.0  0.0  0.0  0.0  0.0  0.0
stage4  0.0  0.0  0.0  0.0  0.0  0.0  0.0  0.0  0.0  0.0  0.0  0.0  0.0

Df_Pevel:
          28    49    68    72   82    83    sum   ptr
stage1  0.0  1.65  0.00  0.00  0.0  0.00   1.65  0.05
stage2  2.0  2.00  1.95  0.00  0.0  0.00   5.95  0.15
stage3  2.0  2.00  2.00  0.86  2.0  0.00   8.86  0.20
stage4  2.0  2.00  2.00  2.00  2.0  1.47  11.47  0.24

Df_Sevcs:
          28    49    68    72   82    83    sum
stage1  0.0  1.65  0.00  0.00  0.0  0.00   1.65
stage2  2.0  2.00  1.96  0.00  0.0  0.00   5.96
stage3  2.0  2.00  2.00  0.86  2.0  0.00   8.86
stage4  2.0  2.00  2.00  2.00  2.0  1.48  11.48

Df_Pdgen:
           10    11    24    29    39    40    55    60    63    64    76    sum   ptr
stage1  2.72  0.00  0.42  0.00  0.74  0.03  0.74  0.00  0.00  0.29  0.00   4.94  0.15
stage2  2.85  0.00  1.54  1.82  1.72  0.03  2.41  0.14  0.67  0.52  0.21  11.90  0.30
stage3  2.85  2.85  2.64  2.85  2.66  0.04  2.85  1.44  0.69  0.55  2.73  22.15  0.50
stage4  2.85  2.85  2.85  2.85  2.85  2.85  2.85  2.85  2.85  2.58  2.85  31.08  0.65

Df_Sdgen:
           10   11    24    29    39    40    55    60    63    64    76    sum
stage1  2.87  0.0  0.45  0.00  0.79  0.04  0.79  0.00  0.00  0.31  0.00   5.25
stage2  3.00  0.0  1.63  1.92  1.81  0.04  2.54  0.15  0.71  0.55  0.23  12.58
stage3  3.00  3.0  2.78  3.00  2.81  0.04  3.00  1.52  0.73  0.58  2.88  23.34
stage4  3.00  3.0  3.00  3.00  3.00  3.00  3.00  3.00  3.00  2.72  3.00  32.72

Df_Cost:
         sit  sop  ref      sev     evs     dgc     sls     rsum
stage1  0.0  0.0  0.0   300.00  132.00  420.00  217.89  1069.89
stage2  0.0  0.0  0.0   434.64  160.57  273.08  117.42   985.71
stage3  0.0  0.0  0.0   308.43   44.72  165.94   66.75   585.84
stage4  0.0  0.0  0.0   119.70   12.54   44.91   51.67   228.82
csum    0.0  0.0  0.0  1162.77  349.83  903.93  453.73  2870.26

Time= 0.19248533248901367
simulate by MCS method
simulate by MCS method
simulate by MCS method
simulate by MCS method
Operation model-Preparation: Define varaibles
Operation model-Preparation: Confine varaibles
Operation model-Preparation: Construct constraint matrices
Operation model-Iteratiion: calculation
p=0 m=0
Operation model-Preparation: Define varaibles
Operation model-Preparation: Confine varaibles
Operation model-Preparation: Construct constraint matrices
Operation model-Iteratiion: calculation
p=1 m=0
Operation model-Preparation: Define varaibles
Operation model-Preparation: Confine varaibles
Operation model-Preparation: Construct constraint matrices
Operation model-Iteratiion: calculation
p=2 m=0
Operation model-Preparation: Define varaibles
Operation model-Preparation: Confine varaibles
Operation model-Preparation: Construct constraint matrices
Operation model-Iteratiion: calculation
p=3 m=0
p=1 m=10000
p=3 m=10000
p=0 m=10000
p=2 m=10000
p=1 m=19999
p=3 m=19999
p=0 m=19999
p=2 m=19999
***time_propagation_single: 2692.003051519394
stage 0: maximum violate of volt_min [0.03675] at index [9]
stage 0: maximum violate of volt_max [0.] at index [0]
stage 0: maximum violate of line_max [0.0012] at index [76]

stage 1: maximum violate of volt_min [0.09515] at index [9]
stage 1: maximum violate of volt_max [0.] at index [0]
stage 1: maximum violate of line_max [0.0125] at index [76]

stage 2: maximum violate of volt_min [0.1667] at index [93]
stage 2: maximum violate of volt_max [0.] at index [0]
stage 2: maximum violate of line_max [0.18015] at index [76]

stage 3: maximum violate of volt_min [0.3298] at index [93]
stage 3: maximum violate of volt_max [0.3223] at index [71]
stage 3: maximum violate of line_max [0.3303] at index [76]

kiter:  1
Planning model: Define parameters
Time= 0.0
Planning model: Define varaibles
Time= 0.026928424835205078
Planning model: Define objectices
Time= 0.010970592498779297
Planning model: Construct constraint matrices
Time= 0.13067936897277832
Planning model: Write constraints
Planning model: Write constraints-variable
Planning model: Write constraints-linear
Planning model: Write constraints-cone
Time= 243.10409998893738
Planning model: Solve problem
Solver=  gurobi
Status=  optimal
Time= 2796.8347704410553
Planning model: Extract results
Imaxlit_sec: 4.560000
Df_Ungap:
         Unodemax  Unodemin  Ildrtmax  Gapxymax      Gaplsmax      Gappsmax
stage1  1.000000  0.964646  0.689132  0.000362  2.342189e-10  9.669523e-13
stage2  1.000000  0.960660  0.744250  0.000362  2.342189e-10  9.669523e-13
stage3  1.000000  0.957811  0.837863  0.000362  2.342189e-10  9.669523e-13
stage4  1.011585  0.964217  0.792493  0.000362  2.342189e-10  9.669523e-13

Df_Schme_select:
                0            1
stage1      None         None
stage2      None         None
stage3   (7, 72)         None
stage4  (39, 83)  (7, 60, 72)

Df_Ssopt_select:
            7   12   13   20   29    39   53    60   64    72   76    83   sum
stage1  0.00  0.0  0.0  0.0  0.0  0.00  0.0  0.00  0.0  0.00  0.0  0.00  0.00
stage2  0.00  0.0  0.0  0.0  0.0  0.00  0.0  0.00  0.0  0.00  0.0  0.00  0.00
stage3  0.01  0.0  0.0  0.0  0.0  0.00  0.0  0.00  0.0  0.06  0.0  0.00  0.07
stage4  0.46  0.0  0.0  0.0  0.0  0.56  0.0  2.12  0.0  1.63  0.0  0.62  5.39

Df_Pevel:
          28    49    68    72    82    83    sum   ptr
stage1  0.0  1.65  0.00  0.00  0.00  0.00   1.65  0.05
stage2  2.0  2.00  1.95  0.00  0.00  0.00   5.95  0.15
stage3  2.0  2.00  2.00  1.43  1.43  0.00   8.86  0.20
stage4  2.0  2.00  2.00  2.00  2.00  1.47  11.47  0.24

Df_Sevcs:
          28    49    68    72    82    83    sum
stage1  0.0  1.65  0.00  0.00  0.00  0.00   1.65
stage2  2.0  2.00  1.96  0.00  0.00  0.00   5.96
stage3  2.0  2.00  2.00  1.43  1.44  0.00   8.87
stage4  2.0  2.00  2.00  2.00  2.00  1.48  11.48

Df_Pdgen:
           10    11    24    29    39    40    55    60    63    64    76    sum   ptr
stage1  2.72  0.00  0.42  0.00  0.74  0.03  0.74  0.00  0.00  0.29  0.00   4.94  0.15
stage2  2.85  0.00  1.54  1.82  1.72  0.03  2.41  0.14  0.66  0.52  0.21  11.90  0.30
stage3  2.85  2.85  2.64  2.85  2.67  0.03  2.85  1.44  0.70  0.54  2.73  22.15  0.50
stage4  2.85  2.85  2.85  2.85  2.85  2.85  2.85  2.85  2.85  2.58  2.85  31.08  0.65

Df_Sdgen:
           10   11    24    29    39    40    55    60    63    64    76    sum
stage1  2.86  0.0  0.45  0.00  0.79  0.04  0.79  0.00  0.00  0.31  0.00   5.24
stage2  3.00  0.0  1.63  1.92  1.81  0.04  2.54  0.15  0.70  0.55  0.23  12.57
stage3  3.00  3.0  2.78  3.00  2.81  0.04  3.00  1.52  0.74  0.58  2.88  23.35
stage4  3.00  3.0  3.00  3.00  3.00  3.00  3.00  3.00  3.00  2.72  3.00  32.72

Df_Cost:
            sit    sop    ref      sev     evs     dgc     sls     rsum
stage1    0.00   0.00   0.00   300.00  132.00  419.20  217.89  1069.09
stage2    0.00   0.00   0.00   434.64  160.57  273.08  117.42   985.71
stage3  154.22   1.08  12.34   308.43   44.88  166.25   66.80   754.00
stage4  119.70  25.42  18.48   119.70   12.50   44.86   47.10   387.76
csum    273.92  26.50  30.82  1162.77  349.95  903.39  449.21  3196.56

Time= 0.26130175590515137
simulate by MCS method
simulate by MCS method
simulate by MCS method
simulate by MCS method
Operation model-Preparation: Define varaibles
Operation model-Preparation: Confine varaibles
Operation model-Preparation: Construct constraint matrices
Operation model-Iteratiion: calculation
p=0 m=0
Operation model-Preparation: Define varaibles
Operation model-Preparation: Confine varaibles
Operation model-Preparation: Construct constraint matrices
Operation model-Iteratiion: calculation
p=1 m=0
Operation model-Preparation: Define varaibles
Operation model-Preparation: Confine varaibles
Operation model-Preparation: Construct constraint matrices
Operation model-Iteratiion: calculation
p=2 m=0
Operation model-Preparation: Define varaibles
Operation model-Preparation: Confine varaibles
Operation model-Preparation: Construct constraint matrices
Operation model-Iteratiion: calculation
p=3 m=0
p=1 m=10000
p=0 m=10000
p=2 m=10000
p=3 m=10000
p=1 m=19999
p=0 m=19999
p=2 m=19999
p=3 m=19999
***time_propagation_single: 3060.537473678589
stage 0: maximum violate of volt_min [0.03675] at index [9]
stage 0: maximum violate of volt_max [0.] at index [0]
stage 0: maximum violate of line_max [0.0012] at index [76]

stage 1: maximum violate of volt_min [0.09515] at index [9]
stage 1: maximum violate of volt_max [0.] at index [0]
stage 1: maximum violate of line_max [0.0125] at index [76]

stage 2: maximum violate of volt_min [0.1621] at index [80]
stage 2: maximum violate of volt_max [0.] at index [0]
stage 2: maximum violate of line_max [0.13055] at index [76]

stage 3: maximum violate of volt_min [0.07165] at index [93]
stage 3: maximum violate of volt_max [0.2137] at index [71]
stage 3: maximum violate of line_max [0.16215] at index [58]

kiter:  2
Planning model: Define parameters
Time= 0.0019812583923339844
Planning model: Define varaibles
Time= 0.03390908241271973
Planning model: Define objectices
Time= 0.014960289001464844
Planning model: Construct constraint matrices
Time= 0.1266615390777588
Planning model: Write constraints
Planning model: Write constraints-variable
Planning model: Write constraints-linear
Planning model: Write constraints-cone
Time= 275.0387556552887
Planning model: Solve problem
Solver=  gurobi
Status=  optimal
Time= 3065.4295394420624
Planning model: Extract results
Imaxlit_sec: 4.560000
Df_Ungap:
         Unodemax  Unodemin  Ildrtmax  Gapxymax  Gaplsmax  Gappsmax
stage1  1.000000  0.964646  0.689132  0.000362       0.0       0.0
stage2  1.000000  0.960660  0.744250  0.000362       0.0       0.0
stage3  1.000000  0.957812  0.837863  0.000362       0.0       0.0
stage4  1.010151  0.964273  0.781599  0.000362       0.0       0.0

Df_Schme_select:
                   0             1
stage1         None          None
stage2         None          None
stage3      (7, 72)          None
stage4  (7, 60, 72)  (29, 39, 83)

Df_Ssopt_select:
            7   12   13   20   29    39   53    60   64    72   76    83   sum
stage1  0.00  0.0  0.0  0.0  0.0  0.00  0.0  0.00  0.0  0.00  0.0  0.00  0.00
stage2  0.00  0.0  0.0  0.0  0.0  0.00  0.0  0.00  0.0  0.00  0.0  0.00  0.00
stage3  0.01  0.0  0.0  0.0  0.0  0.00  0.0  0.00  0.0  0.10  0.0  0.00  0.11
stage4  0.61  0.0  0.0  0.0  0.0  0.64  0.0  2.62  0.0  1.84  0.0  0.68  6.39

Df_Pevel:
          28    49    68    72    82    83    sum   ptr
stage1  0.0  1.65  0.00  0.00  0.00  0.00   1.65  0.05
stage2  2.0  2.00  1.95  0.00  0.00  0.00   5.95  0.15
stage3  2.0  2.00  2.00  1.43  1.43  0.00   8.86  0.20
stage4  2.0  2.00  2.00  2.00  1.84  1.63  11.47  0.24

Df_Sevcs:
          28    49    68    72    82    83    sum
stage1  0.0  1.65  0.00  0.00  0.00  0.00   1.65
stage2  2.0  2.00  1.96  0.00  0.00  0.00   5.96
stage3  2.0  2.00  2.00  1.43  1.44  0.00   8.87
stage4  2.0  2.00  2.00  2.00  1.84  1.64  11.48

Df_Pdgen:
           10    11    24    29    39    40    55    60    63    64    76    sum   ptr
stage1  2.72  0.00  0.42  0.00  0.74  0.03  0.74  0.00  0.00  0.29  0.00   4.94  0.15
stage2  2.85  0.00  1.54  1.82  1.72  0.03  2.41  0.14  0.66  0.52  0.21  11.90  0.30
stage3  2.85  2.85  2.64  2.85  2.67  0.03  2.85  1.44  0.70  0.55  2.73  22.15  0.50
stage4  2.85  2.85  2.85  2.85  2.85  2.85  2.85  2.85  2.85  2.58  2.85  31.08  0.65

Df_Sdgen:
           10   11    24    29    39    40    55    60    63    64    76    sum
stage1  2.87  0.0  0.45  0.00  0.79  0.04  0.79  0.00  0.00  0.31  0.00   5.25
stage2  3.00  0.0  1.63  1.92  1.81  0.04  2.54  0.15  0.70  0.55  0.23  12.57
stage3  3.00  3.0  2.78  3.00  2.81  0.04  3.00  1.52  0.74  0.58  2.88  23.35
stage4  3.00  3.0  3.00  3.00  3.00  3.00  3.00  3.00  3.00  2.72  3.00  32.72

Df_Cost:
            sit    sop    ref      sev     evs     dgc     sls     rsum
stage1    0.00   0.00   0.00   300.00  132.00  420.00  217.89  1069.89
stage2    0.00   0.00   0.00   434.64  160.57  272.71  117.42   985.34
stage3  154.22   1.70  12.34   308.43   44.88  166.25   66.80   754.62
stage4  119.70  29.97  18.48   119.70   12.50   44.86   49.16   394.37
csum    273.92  31.67  30.82  1162.77  349.95  903.82  451.27  3204.22

Time= 0.24334931373596191
simulate by MCS method
simulate by MCS method
simulate by MCS method
simulate by MCS method
Operation model-Preparation: Define varaibles
Operation model-Preparation: Confine varaibles
Operation model-Preparation: Construct constraint matrices
Operation model-Iteratiion: calculation
p=0 m=0
Operation model-Preparation: Define varaibles
Operation model-Preparation: Confine varaibles
Operation model-Preparation: Construct constraint matrices
Operation model-Iteratiion: calculation
p=1 m=0
Operation model-Preparation: Define varaibles
Operation model-Preparation: Confine varaibles
Operation model-Preparation: Construct constraint matrices
Operation model-Iteratiion: calculation
p=2 m=0
Operation model-Preparation: Define varaibles
Operation model-Preparation: Confine varaibles
Operation model-Preparation: Construct constraint matrices
Operation model-Iteratiion: calculation
p=3 m=0
p=0 m=10000
p=1 m=10000
p=2 m=10000
p=3 m=10000
p=0 m=19999
p=1 m=19999
p=2 m=19999
p=3 m=19999
***time_propagation_single: 3199.4269139766693
stage 0: maximum violate of volt_min [0.03675] at index [9]
stage 0: maximum violate of volt_max [0.] at index [0]
stage 0: maximum violate of line_max [0.0012] at index [76]

stage 1: maximum violate of volt_min [0.09515] at index [9]
stage 1: maximum violate of volt_max [0.] at index [0]
stage 1: maximum violate of line_max [0.0125] at index [76]

stage 2: maximum violate of volt_min [0.14715] at index [9]
stage 2: maximum violate of volt_max [0.] at index [0]
stage 2: maximum violate of line_max [0.13055] at index [76]

stage 3: maximum violate of volt_min [0.06885] at index [93]
stage 3: maximum violate of volt_max [0.19905] at index [71]
stage 3: maximum violate of line_max [0.1461] at index [76]

kiter:  3
Planning model: Define parameters
Time= 0.000997304916381836
Planning model: Define varaibles
Time= 0.04388260841369629
Planning model: Define objectices
Time= 0.015957355499267578
Planning model: Construct constraint matrices
Time= 0.14461398124694824
Planning model: Write constraints
Planning model: Write constraints-variable
Planning model: Write constraints-linear
Planning model: Write constraints-cone
Time= 370.0387592315674
Planning model: Solve problem
Solver=  gurobi
Status=  optimal
Time= 3294.456789493561
Planning model: Extract results
Imaxlit_sec: 4.560000
Df_Ungap:
         Unodemax  Unodemin  Ildrtmax  Gapxymax      Gaplsmax      Gappsmax
stage1  1.000000  0.964646  0.689132  0.000362  2.595909e-10  1.241828e-11
stage2  1.000000  0.960660  0.744250  0.000362  2.595909e-10  1.241828e-11
stage3  1.000000  0.957812  0.837863  0.000362  2.595909e-10  1.241828e-11
stage4  1.010143  0.964280  0.781586  0.000362  2.595909e-10  1.241828e-11

Df_Schme_select:
                0            1
stage1      None         None
stage2      None         None
stage3   (7, 72)         None
stage4  (39, 83)  (7, 60, 72)

Df_Ssopt_select:
            7   12   13   20   29    39   53    60   64    72   76    83   sum
stage1  0.00  0.0  0.0  0.0  0.0  0.00  0.0  0.00  0.0  0.00  0.0  0.00  0.00
stage2  0.00  0.0  0.0  0.0  0.0  0.00  0.0  0.00  0.0  0.00  0.0  0.00  0.00
stage3  0.01  0.0  0.0  0.0  0.0  0.00  0.0  0.00  0.0  0.10  0.0  0.00  0.11
stage4  0.74  0.0  0.0  0.0  0.0  0.64  0.0  3.04  0.0  2.02  0.0  0.68  7.12

Df_Pevel:
          28    49    68    72    82    83    sum   ptr
stage1  0.0  1.65  0.00  0.00  0.00  0.00   1.65  0.05
stage2  2.0  2.00  1.95  0.00  0.00  0.00   5.95  0.15
stage3  2.0  2.00  2.00  1.43  1.43  0.00   8.86  0.20
stage4  2.0  2.00  2.00  2.00  1.84  1.63  11.47  0.24

Df_Sevcs:
          28    49    68    72    82    83    sum
stage1  0.0  1.65  0.00  0.00  0.00  0.00   1.65
stage2  2.0  2.00  1.96  0.00  0.00  0.00   5.96
stage3  2.0  2.00  2.00  1.43  1.44  0.00   8.87
stage4  2.0  2.00  2.00  2.00  1.84  1.64  11.48

Df_Pdgen:
           10    11    24    29    39    40    55    60    63    64    76    sum   ptr
stage1  2.72  0.00  0.42  0.00  0.74  0.03  0.74  0.00  0.00  0.29  0.00   4.94  0.15
stage2  2.85  0.00  1.54  1.82  1.72  0.03  2.41  0.14  0.66  0.52  0.21  11.90  0.30
stage3  2.85  2.85  2.64  2.85  2.67  0.03  2.85  1.44  0.69  0.55  2.73  22.15  0.50
stage4  2.85  2.85  2.85  2.85  2.85  2.85  2.85  2.85  2.85  2.58  2.85  31.08  0.65

Df_Sdgen:
           10   11    24    29    39    40    55    60    63    64    76    sum
stage1  2.87  0.0  0.45  0.00  0.79  0.04  0.79  0.00  0.00  0.31  0.00   5.25
stage2  3.00  0.0  1.63  1.92  1.81  0.04  2.54  0.15  0.70  0.55  0.23  12.57
stage3  3.00  3.0  2.78  3.00  2.81  0.04  3.00  1.52  0.74  0.58  2.88  23.35
stage4  3.00  3.0  3.00  3.00  3.00  3.00  3.00  3.00  3.00  2.72  3.00  32.72

Df_Cost:
            sit    sop    ref      sev     evs     dgc     sls     rsum
stage1    0.00   0.00   0.00   300.00  132.00  420.00  217.89  1069.89
stage2    0.00   0.00   0.00   434.64  160.57  272.71  117.42   985.34
stage3  154.22   1.70  12.34   308.43   44.88  166.25   66.80   754.62
stage4  119.70  33.51  18.48   119.70   12.50   44.86   51.46   400.21
csum    273.92  35.21  30.82  1162.77  349.95  903.82  453.57  3210.06

Time= 0.23936033248901367
simulate by MCS method
simulate by MCS method
simulate by MCS method
simulate by MCS method
Operation model-Preparation: Define varaibles
Operation model-Preparation: Confine varaibles
Operation model-Preparation: Construct constraint matrices
Operation model-Iteratiion: calculation
p=0 m=0
Operation model-Preparation: Define varaibles
Operation model-Preparation: Confine varaibles
Operation model-Preparation: Construct constraint matrices
Operation model-Iteratiion: calculation
p=1 m=0
Operation model-Preparation: Define varaibles
Operation model-Preparation: Confine varaibles
Operation model-Preparation: Construct constraint matrices
Operation model-Iteratiion: calculation
p=2 m=0
Operation model-Preparation: Define varaibles
Operation model-Preparation: Confine varaibles
Operation model-Preparation: Construct constraint matrices
Operation model-Iteratiion: calculation
p=3 m=0
p=1 m=10000
p=0 m=10000
p=2 m=10000
p=3 m=10000
p=1 m=19999
p=0 m=19999
p=2 m=19999
p=3 m=19999
***time_propagation_single: 3347.5290293693542
stage 0: maximum violate of volt_min [0.03675] at index [9]
stage 0: maximum violate of volt_max [0.] at index [0]
stage 0: maximum violate of line_max [0.0012] at index [76]

stage 1: maximum violate of volt_min [0.09515] at index [9]
stage 1: maximum violate of volt_max [0.] at index [0]
stage 1: maximum violate of line_max [0.0125] at index [76]

stage 2: maximum violate of volt_min [0.14715] at index [9]
stage 2: maximum violate of volt_max [0.] at index [0]
stage 2: maximum violate of line_max [0.13055] at index [76]

stage 3: maximum violate of volt_min [0.0688] at index [93]
stage 3: maximum violate of volt_max [0.1883] at index [71]
stage 3: maximum violate of line_max [0.1461] at index [76]

kiter:  4
Planning model: Define parameters
Time= 0.0019941329956054688
Planning model: Define varaibles
Time= 0.04188823699951172
Planning model: Define objectices
Time= 0.01595759391784668
Planning model: Construct constraint matrices
Time= 0.15957331657409668
Planning model: Write constraints
Planning model: Write constraints-variable
Planning model: Write constraints-linear
Planning model: Write constraints-cone
Time= 360.2301070690155
Planning model: Solve problem
Solver=  gurobi
Status=  optimal
Time= 4016.966372013092
Planning model: Extract results
Imaxlit_sec: 4.560000
Df_Ungap:
         Unodemax  Unodemin  Ildrtmax  Gapxymax  Gaplsmax      Gappsmax
stage1  1.000000  0.964646  0.689132  0.000362       0.0  5.828671e-16
stage2  1.000000  0.960660  0.744250  0.000362       0.0  5.828671e-16
stage3  1.000000  0.957812  0.837863  0.000362       0.0  5.828671e-16
stage4  1.010126  0.964286  0.781599  0.000362       0.0  5.828671e-16

Df_Schme_select:
                   0             1
stage1         None          None
stage2         None          None
stage3      (7, 72)          None
stage4  (7, 64, 72)  (29, 39, 83)

Df_Ssopt_select:
            7   12   13   20   29    39   53   60   64    72   76    83   sum
stage1  0.00  0.0  0.0  0.0  0.0  0.00  0.0  0.0  0.0  0.00  0.0  0.00  0.00
stage2  0.00  0.0  0.0  0.0  0.0  0.00  0.0  0.0  0.0  0.00  0.0  0.00  0.00
stage3  0.01  0.0  0.0  0.0  0.0  0.00  0.0  0.0  0.0  0.10  0.0  0.00  0.11
stage4  0.60  0.0  0.0  0.0  0.0  0.64  0.0  0.0  2.6  1.83  0.0  0.68  6.35

Df_Pevel:
          28    49    68    72    82    83    sum   ptr
stage1  0.0  1.65  0.00  0.00  0.00  0.00   1.65  0.05
stage2  2.0  2.00  1.95  0.00  0.00  0.00   5.95  0.15
stage3  2.0  2.00  2.00  1.43  1.43  0.00   8.86  0.20
stage4  2.0  2.00  2.00  2.00  1.84  1.63  11.47  0.24

Df_Sevcs:
          28    49    68    72    82    83    sum
stage1  0.0  1.65  0.00  0.00  0.00  0.00   1.65
stage2  2.0  2.00  1.96  0.00  0.00  0.00   5.96
stage3  2.0  2.00  2.00  1.43  1.44  0.00   8.87
stage4  2.0  2.00  2.00  2.00  1.85  1.64  11.49

Df_Pdgen:
           10    11    24    29    39    40    55    60    63    64    76    sum   ptr
stage1  2.72  0.00  0.42  0.00  0.74  0.03  0.74  0.00  0.00  0.29  0.00   4.94  0.15
stage2  2.85  0.00  1.54  1.82  1.72  0.03  2.41  0.14  0.66  0.52  0.21  11.90  0.30
stage3  2.85  2.85  2.64  2.85  2.67  0.03  2.85  1.44  0.70  0.55  2.73  22.15  0.50
stage4  2.85  2.85  2.85  2.85  2.85  2.85  2.85  2.85  2.58  2.85  2.85  31.08  0.65

Df_Sdgen:
           10   11    24    29    39    40    55    60    63    64    76    sum
stage1  2.87  0.0  0.45  0.00  0.79  0.04  0.79  0.00  0.00  0.31  0.00   5.25
stage2  3.00  0.0  1.63  1.92  1.81  0.04  2.54  0.15  0.70  0.55  0.23  12.57
stage3  3.00  3.0  2.78  3.00  2.81  0.04  3.00  1.52  0.74  0.58  2.88  23.35
stage4  3.00  3.0  3.00  3.00  3.00  3.00  3.00  3.00  2.72  3.00  3.00  32.72

Df_Cost:
            sit    sop    ref      sev     evs     dgc     sls     rsum
stage1    0.00   0.00   0.00   300.00  132.00  420.00  217.89  1069.89
stage2    0.00   0.00   0.00   434.64  160.57  272.71  117.42   985.34
stage3  154.22   1.70  12.34   308.43   44.88  166.25   66.80   754.62
stage4  119.70  29.83  36.82   119.70   12.54   44.86   47.52   410.97
csum    273.92  31.53  49.16  1162.77  349.99  903.82  449.63  3220.82

Time= 0.19250702857971191
simulate by MCS method
simulate by MCS method
simulate by MCS method
simulate by MCS method
Operation model-Preparation: Define varaibles
Operation model-Preparation: Confine varaibles
Operation model-Preparation: Construct constraint matrices
Operation model-Iteratiion: calculation
p=0 m=0
Operation model-Preparation: Define varaibles
Operation model-Preparation: Confine varaibles
Operation model-Preparation: Construct constraint matrices
Operation model-Iteratiion: calculation
p=1 m=0
Operation model-Preparation: Define varaibles
Operation model-Preparation: Confine varaibles
Operation model-Preparation: Construct constraint matrices
Operation model-Iteratiion: calculation
p=2 m=0
Operation model-Preparation: Define varaibles
Operation model-Preparation: Confine varaibles
Operation model-Preparation: Construct constraint matrices
Operation model-Iteratiion: calculation
p=3 m=0
p=0 m=10000
p=1 m=10000
p=2 m=10000
p=3 m=10000
p=0 m=19999
p=1 m=19999
p=2 m=19999
p=3 m=19999
***time_propagation_single: 2589.421808242798
stage 0: maximum violate of volt_min [0.03675] at index [9]
stage 0: maximum violate of volt_max [0.] at index [0]
stage 0: maximum violate of line_max [0.0012] at index [76]

stage 1: maximum violate of volt_min [0.09515] at index [9]
stage 1: maximum violate of volt_max [0.] at index [0]
stage 1: maximum violate of line_max [0.0125] at index [76]

stage 2: maximum violate of volt_min [0.14715] at index [9]
stage 2: maximum violate of volt_max [0.] at index [0]
stage 2: maximum violate of line_max [0.13055] at index [76]

stage 3: maximum violate of volt_min [0.06875] at index [93]
stage 3: maximum violate of volt_max [0.144] at index [44]
stage 3: maximum violate of line_max [0.14605] at index [76]

time_totaliztion by mcs: 30732.817744255066s=8.536893817848629h
time_optimiztion by mcs: 15832.74333691597s=4.397984260254436h
time_propagation by mcs: 14888.918276786804s=4.135810632440779h
Part 3: test different schedule strategies...
strategy-ini: No strategy is adapted
Operation model-Preparation: Define varaibles
Operation model-Preparation: Confine varaibles
Operation model-Preparation: Construct constraint matrices
Operation model-Iteratiion: calculation
p=0 m=0
Operation model-Preparation: Define varaibles
Operation model-Preparation: Confine varaibles
Operation model-Preparation: Construct constraint matrices
Operation model-Iteratiion: calculation
p=1 m=0
Operation model-Preparation: Define varaibles
Operation model-Preparation: Confine varaibles
Operation model-Preparation: Construct constraint matrices
Operation model-Iteratiion: calculation
p=2 m=0
Operation model-Preparation: Define varaibles
Operation model-Preparation: Confine varaibles
Operation model-Preparation: Construct constraint matrices
Operation model-Iteratiion: calculation
p=3 m=0
p=3 m=10000
p=0 m=10000
p=2 m=10000
p=1 m=10000
p=3 m=19999
p=0 m=19999
p=2 m=19999
p=1 m=19999
Df_Cost_appl_detail:
         pal  trs  sit  sop  ref      sev     evs     dgc     sls  dga  lda  eva      bas     vas     rsum
stage1  0.0  0.0  0.0  0.0  0.0   300.00  132.00  420.00  236.35  0.0  0.0  0.0    10.51   65.56  1164.42
stage2  0.0  0.0  0.0  0.0  0.0   434.64  160.57  272.71  137.24  0.0  0.0  0.0   123.23  176.55  1304.94
stage3  0.0  0.0  0.0  0.0  0.0   308.43   44.88  166.25   84.78  0.0  0.0  0.0   565.76  239.68  1409.78
stage4  0.0  0.0  0.0  0.0  0.0   119.70   12.54   44.86   71.08  0.0  0.0  0.0   901.26  242.12  1391.56
csum    0.0  0.0  0.0  0.0  0.0  1162.77  349.99  903.82  529.45  0.0  0.0  0.0  1600.76  723.91  5270.70

Df_Cost_appl_simply:
         exp  sop      evs     dgc     sls      bas     vas     rsum
stage1  0.0  0.0   432.00  420.00  236.35    10.51   65.56  1164.42
stage2  0.0  0.0   595.21  272.71  137.24   123.23  176.55  1304.94
stage3  0.0  0.0   353.31  166.25   84.78   565.76  239.68  1409.78
stage4  0.0  0.0   132.24   44.86   71.08   901.26  242.12  1391.56
csum    0.0  0.0  1512.76  903.82  529.45  1600.76  723.91  5270.70

stage 0: maximum violate of volt_min [0.03675] at index [9]
stage 0: maximum violate of volt_max [0.] at index [0]
stage 0: maximum violate of line_max [0.0012] at index [76]

stage 1: maximum violate of volt_min [0.09515] at index [9]
stage 1: maximum violate of volt_max [0.] at index [0]
stage 1: maximum violate of line_max [0.0125] at index [76]

stage 2: maximum violate of volt_min [0.198] at index [80]
stage 2: maximum violate of volt_max [0.] at index [0]
stage 2: maximum violate of line_max [0.13065] at index [76]

stage 3: maximum violate of volt_min [0.3339] at index [93]
stage 3: maximum violate of volt_max [0.32325] at index [71]
stage 3: maximum violate of line_max [0.3314] at index [76]

strategy-pal: Paralle-branch strategy is adapted
Kline:  [[], [], ['A', 'I'], ['A', 'E', 'H', 'I', 'K']]
Operation model-Preparation: Define varaibles
Operation model-Preparation: Confine varaibles
Operation model-Preparation: Construct constraint matrices
Operation model-Iteratiion: calculation
p=0 m=0
Operation model-Preparation: Define varaibles
Operation model-Preparation: Confine varaibles
Operation model-Preparation: Construct constraint matrices
Operation model-Iteratiion: calculation
p=1 m=0
Operation model-Preparation: Define varaibles
Operation model-Preparation: Confine varaibles
Operation model-Preparation: Construct constraint matrices
Operation model-Iteratiion: calculation
p=2 m=0
Operation model-Preparation: Define varaibles
Operation model-Preparation: Confine varaibles
Operation model-Preparation: Construct constraint matrices
Operation model-Iteratiion: calculation
p=3 m=0
p=0 m=10000
p=1 m=10000
p=3 m=10000
p=2 m=10000
p=0 m=19999
p=1 m=19999
p=3 m=19999
p=2 m=19999
Df_Cost_appl_detail:
            pal    trs  sit  sop  ref      sev     evs     dgc     sls  dga  lda  eva     bas     vas     rsum
stage1    0.00    0.0  0.0  0.0  0.0   300.00  132.00  420.00  236.35  0.0  0.0  0.0   10.51   65.56  1164.42
stage2    0.00    0.0  0.0  0.0  0.0   434.64  160.57  272.71  137.24  0.0  0.0  0.0  123.23  176.55  1304.94
stage3  342.73  106.6  0.0  0.0  0.0   308.43   44.88  166.25   68.87  0.0  0.0  0.0  318.73   26.40  1382.89
stage4  480.17   85.1  0.0  0.0  0.0   119.70   12.54   44.86   42.23  0.0  0.0  0.0   77.03    0.08   861.71
csum    822.90  191.7  0.0  0.0  0.0  1162.77  349.99  903.82  484.69  0.0  0.0  0.0  529.50  268.59  4713.96

Df_Cost_appl_simply:
             exp  sop      evs     dgc     sls     bas     vas     rsum
stage1     0.00  0.0   432.00  420.00  236.35   10.51   65.56  1164.42
stage2     0.00  0.0   595.21  272.71  137.24  123.23  176.55  1304.94
stage3   449.33  0.0   353.31  166.25   68.87  318.73   26.40  1382.89
stage4   565.27  0.0   132.24   44.86   42.23   77.03    0.08   861.71
csum    1014.60  0.0  1512.76  903.82  484.69  529.50  268.59  4713.96

stage 0: maximum violate of volt_min [0.03675] at index [9]
stage 0: maximum violate of volt_max [0.] at index [0]
stage 0: maximum violate of line_max [0.0012] at index [76]

stage 1: maximum violate of volt_min [0.09515] at index [9]
stage 1: maximum violate of volt_max [0.] at index [0]
stage 1: maximum violate of line_max [0.0125] at index [76]

stage 2: maximum violate of volt_min [0.1277] at index [93]
stage 2: maximum violate of volt_max [0.] at index [0]
stage 2: maximum violate of line_max [0.13065] at index [76]

stage 3: maximum violate of volt_min [0.] at index [0]
stage 3: maximum violate of volt_max [0.00195] at index [71]
stage 3: maximum violate of line_max [0.1344] at index [58]

strategy-sop: SOP strategy is adapted
Operation model-Preparation: Define varaibles
Operation model-Preparation: Confine varaibles
Operation model-Preparation: Construct constraint matrices
Operation model-Iteratiion: calculation
p=0 m=0
Operation model-Preparation: Define varaibles
Operation model-Preparation: Confine varaibles
Operation model-Preparation: Construct constraint matrices
Operation model-Iteratiion: calculation
p=1 m=0
Operation model-Preparation: Define varaibles
Operation model-Preparation: Confine varaibles
Operation model-Preparation: Construct constraint matrices
Operation model-Iteratiion: calculation
p=2 m=0
Operation model-Preparation: Define varaibles
Operation model-Preparation: Confine varaibles
Operation model-Preparation: Construct constraint matrices
Operation model-Iteratiion: calculation
p=3 m=0
p=0 m=10000
p=1 m=10000
p=2 m=10000
p=3 m=10000
p=1 m=19999
p=0 m=19999
p=2 m=19999
p=3 m=19999
Df_Cost_appl_detail:
         pal  trs     sit    sop    ref      sev     evs     dgc     sls  dga  lda  eva     bas     vas     rsum
stage1  0.0  0.0    0.00   0.00   0.00   300.00  132.00  420.00  236.35  0.0  0.0  0.0   10.51   65.56  1164.42
stage2  0.0  0.0    0.00   0.00   0.00   434.64  160.57  272.71  137.24  0.0  0.0  0.0  123.23  176.55  1304.94
stage3  0.0  0.0  154.22   1.70  12.34   308.43   44.88  166.25   84.67  0.0  0.0  0.0  546.43  202.48  1521.40
stage4  0.0  0.0  119.70  29.83  36.82   119.70   12.54   44.86   59.12  0.0  0.0  0.0  281.17   22.39   726.13
csum    0.0  0.0  273.92  31.53  49.16  1162.77  349.99  903.82  517.38  0.0  0.0  0.0  961.34  466.98  4716.89

Df_Cost_appl_simply:
         exp     sop      evs     dgc     sls     bas     vas     rsum
stage1  0.0    0.00   432.00  420.00  236.35   10.51   65.56  1164.42
stage2  0.0    0.00   595.21  272.71  137.24  123.23  176.55  1304.94
stage3  0.0  168.26   353.31  166.25   84.67  546.43  202.48  1521.40
stage4  0.0  186.35   132.24   44.86   59.12  281.17   22.39   726.13
csum    0.0  354.61  1512.76  903.82  517.38  961.34  466.98  4716.89

stage 0: maximum violate of volt_min [0.03675] at index [9]
stage 0: maximum violate of volt_max [0.] at index [0]
stage 0: maximum violate of line_max [0.0012] at index [76]

stage 1: maximum violate of volt_min [0.09515] at index [9]
stage 1: maximum violate of volt_max [0.] at index [0]
stage 1: maximum violate of line_max [0.0125] at index [76]

stage 2: maximum violate of volt_min [0.14715] at index [9]
stage 2: maximum violate of volt_max [0.] at index [0]
stage 2: maximum violate of line_max [0.13065] at index [76]

stage 3: maximum violate of volt_min [0.06875] at index [93]
stage 3: maximum violate of volt_max [0.144] at index [44]
stage 3: maximum violate of line_max [0.14605] at index [76]


Process finished with exit code 0
