# Supplementary material for: Multi-resource dynamic coordinated planning of flexible distribution network
Source: Nat Commun. 2024 May 29;15:4576. doi: 10.1038/s41467-024-48862-5 (PMC11530552; doi:10.1038/s41467-024-48862-5)
Supplement: Supplementary file 4 — Source Data [file 41467_2024_48862_MOESM4_ESM.zip › Fig. 8/Dc_Cost_intg_simply_sop_gamma=15%.txt]

{'exp': [0.0, 0.0, 0.0, 0.0], 'sto': [0.0, 0.0, 0.0, 0.0], 'sop': [0.0, 0.0, 168.26, 186.35], 'evs': [432.0, 595.21, 353.31, 132.24], 'dgc': [420.0, 272.71, 166.25, 44.86], 'sls': [236.35, 137.24, 84.67, 59.12], 'fas': [76.07000000000001, 299.78000000000003, 748.91, 303.56]}
