# Supplementary material for: Multi-resource dynamic coordinated planning of flexible distribution network
Source: Nat Commun. 2024 May 29;15:4576. doi: 10.1038/s41467-024-48862-5 (PMC11530552; doi:10.1038/s41467-024-48862-5)
Supplement: Supplementary file 4 — Source Data [file 41467_2024_48862_MOESM4_ESM.zip › Fig. 8/Dc_Cost_intg_simply_sop_gamma=3%.txt]

{'exp': [0.0, 0.0, 0.0, 0.0], 'sto': [0.0, 0.0, 0.0, 0.0], 'sop': [323.2, 70.11, 75.1, 184.57], 'evs': [432.0, 595.21, 353.31, 132.2], 'dgc': [419.2, 273.08, 166.25, 44.86], 'sls': [237.0, 136.28, 84.49, 56.86], 'fas': [61.72, 98.3, 88.44, 96.41]}
