# Supplementary material for: Multi-resource dynamic coordinated planning of flexible distribution network
Source: Nat Commun. 2024 May 29;15:4576. doi: 10.1038/s41467-024-48862-5 (PMC11530552; doi:10.1038/s41467-024-48862-5)
Supplement: Supplementary file 4 — Source Data [file 41467_2024_48862_MOESM4_ESM.zip › Source Data.txt]

======================
Main manuscript
======================
Data document	Relevant figure/table
Fig. 3		Fig. 3. Multi-resource dynamic coordinated planning scheme of FDN. 
Fig. 4		Fig. 4. Costs of different planning cases.
Fig. 5		Fig. 5. Probability density functions of nodal voltages and line load rates.
Fig. 6		Fig. 6. Violation risks of FDN during iterations. 
Fig. 7		Fig. 7. Planning results of FDN with different acceptable violation probabilities.
Fig. 8		Fig. 8. Cost analysis of the scenarios with different acceptable violation probabilities.
Table 1		Table 1 Planning results of Case I
Table 2		Table 2 Planning cost of Case I

======================
Supplementary Information
======================
Data document	Relevant figure/table
Supp Fig. 2	Supplementary Fig. 2. Uncertainty quantification.

======================
Input data
======================
Data document
Input
