# Supplementary material for: Multi-resource dynamic coordinated planning of flexible distribution network
Source: Nat Commun. 2024 May 29;15:4576. doi: 10.1038/s41467-024-48862-5 (PMC11530552; doi:10.1038/s41467-024-48862-5)
Supplement: Supplementary file 4 — Source Data [file 41467_2024_48862_MOESM4_ESM.zip › Table 2/Cinvt_appl_sop.txt]

{'pal': [0.0, 0.0, 0.0, 0.0], 'trs': [0.0, 0.0, 0.0, 0.0]}
