# Supplementary material for: Multi-resource dynamic coordinated planning of flexible distribution network
Source: Nat Commun. 2024 May 29;15:4576. doi: 10.1038/s41467-024-48862-5 (PMC11530552; doi:10.1038/s41467-024-48862-5)
Supplement: Supplementary file 4 — Source Data [file 41467_2024_48862_MOESM4_ESM.zip › Table 2/Coper_appl_sop.txt]

{'sls': [236.35, 136.83, 83.76, 58.09], 'dga': [0.0, 0.0, 0.0, 0.0], 'lda': [0.0, 0.0, 0.0, 0.0], 'eva': [0.0, 0.0, 0.0, 0.0], 'bas': [10.51, 114.52, 212.56, 117.94], 'vas': [65.56, 111.78, 14.9, 10.08]}
