# Supplementary material for: Multi-resource dynamic coordinated planning of flexible distribution network
Source: Nat Commun. 2024 May 29;15:4576. doi: 10.1038/s41467-024-48862-5 (PMC11530552; doi:10.1038/s41467-024-48862-5)
Supplement: Supplementary file 4 — Source Data [file 41467_2024_48862_MOESM4_ESM.zip › Table 2/Dc_Cost_intg_detail_sop.txt]

{'pal': [0.0, 0.0, 0.0, 0.0], 'trs': [0.0, 0.0, 0.0, 0.0], 'sst': [0.0, 0.0, 0.0, 0.0], 'sto': [0.0, 0.0, 0.0, 0.0], 'bat': [0.0, 0.0, 0.0, 0.0], 'sit': [0.0, 217.32, 0.0, 119.7], 'sop': [0.0, 7.08, 31.46, 31.89], 'ref': [0.0, 14.9, 34.91, 22.98], 'sev': [300.0, 434.64, 308.43, 119.7], 'evs': [132.0, 160.57, 44.88, 12.5], 'dgc': [420.0, 272.71, 166.25, 44.86], 'sls': [236.35, 136.83, 83.76, 58.09], 'dga': [0.0, 0.0, 0.0, 0.0], 'lda': [0.0, 0.0, 0.0, 0.0], 'eva': [0.0, 0.0, 0.0, 0.0], 'bas': [10.51, 114.52, 212.56, 117.94], 'vas': [65.56, 111.78, 14.9, 10.08]}
