# Supplementary material for: Multi-resource dynamic coordinated planning of flexible distribution network
Source: Nat Commun. 2024 May 29;15:4576. doi: 10.1038/s41467-024-48862-5 (PMC11530552; doi:10.1038/s41467-024-48862-5)
Supplement: Supplementary file 4 — Source Data [file 41467_2024_48862_MOESM4_ESM.zip › Table 2/Df_Cost_intg_detail_sop.txt]

        pal  trs  sst  sto  bat     sit    sop    ref      sev     evs     dgc     sls  dga  lda  eva     bas     vas     rsum
stage1  0.0  0.0  0.0  0.0  0.0    0.00   0.00   0.00   300.00  132.00  420.00  236.35  0.0  0.0  0.0   10.51   65.56  1164.42
stage2  0.0  0.0  0.0  0.0  0.0  217.32   7.08  14.90   434.64  160.57  272.71  136.83  0.0  0.0  0.0  114.52  111.78  1470.35
stage3  0.0  0.0  0.0  0.0  0.0    0.00  31.46  34.91   308.43   44.88  166.25   83.76  0.0  0.0  0.0  212.56   14.90   897.15
stage4  0.0  0.0  0.0  0.0  0.0  119.70  31.89  22.98   119.70   12.50   44.86   58.09  0.0  0.0  0.0  117.94   10.08   537.74
csum    0.0  0.0  0.0  0.0  0.0  337.02  70.43  72.79  1162.77  349.95  903.82  515.03  0.0  0.0  0.0  455.53  202.32  4069.66
