# Supplementary material for: Multi-resource dynamic coordinated planning of flexible distribution network
Source: Nat Commun. 2024 May 29;15:4576. doi: 10.1038/s41467-024-48862-5 (PMC11530552; doi:10.1038/s41467-024-48862-5)
Supplement: Supplementary file 4 — Source Data [file 41467_2024_48862_MOESM4_ESM.zip › Table 2/Df_Cost_intg_simply_sop.txt]

        exp  sto     sop      evs     dgc     sls     fas     rsum
stage1  0.0  0.0    0.00   432.00  420.00  236.35   76.07  1164.42
stage2  0.0  0.0  239.30   595.21  272.71  136.83  226.30  1470.35
stage3  0.0  0.0   66.37   353.31  166.25   83.76  227.46   897.15
stage4  0.0  0.0  174.57   132.20   44.86   58.09  128.02   537.74
csum    0.0  0.0  480.24  1512.72  903.82  515.03  657.85  4069.66
