# Supplementary material for: Multi-resource dynamic coordinated planning of flexible distribution network
Source: Nat Commun. 2024 May 29;15:4576. doi: 10.1038/s41467-024-48862-5 (PMC11530552; doi:10.1038/s41467-024-48862-5)
Supplement: Supplementary file 4 — Source Data [file 41467_2024_48862_MOESM4_ESM.zip › Table 2/ycost_expt_mcs_k3.txt]

{'sit': [0.0, 217.32, 0.0, 119.7], 'sop': [0.0, 7.08, 29.15, 32.46], 'ref': [0.0, 14.9, 34.91, 22.98], 'sev': [300.0, 434.64, 308.43, 119.7], 'evs': [132.0, 160.57, 44.88, 12.5], 'dgc': [420.0, 272.71, 166.25, 44.86], 'sls': [217.89, 117.44, 69.84, 52.21]}
